# Supplementary material for: Stable inheritance of DNA methylation allows creation of epigenotype maps and the study of epiallele inheritance patterns in the absence of genetic variation
Source: Genome Biol. 2017 Aug 16;18:155. doi: 10.1186/s13059-017-1288-x (PMC5559844; doi:10.1186/s13059-017-1288-x)
Supplement: Supplementary file 1 — Supplementary Tables S1–S14. (XLS 827 kb) [file 13059_2017_1288_MOESM1_ESM.xls]

## Sheet: Table Legends
Table	Legend
Table S1	WBGS mapping and alignment statistics
Table S2	Characteristics of epiloci identified in line 12 and line 69 transgenerational lines
Table S3	Accuracy results for simulations by bin size and error value around parental methylation
Table S4	Breakpoint comparison between genotype map and epigenotyping map for C24-Ler cross. Almost all breakpoints occur in a region where genotype cannot be determined, so breakpoint from genotype map is a region; if exact breakpoint was determined, beginning and end are the same coordinate.
Table S5	Comparison of observed number of crossovers per chromosome to previous studies and results of exact multinomial test comparing expected and observed number of crossovers
Table S6	Results of chi-square test for epigenotype allele frequency across each chromosome
Table S7	List of SNPs between line 49 and line 69 that could not be used to compare predicted genotype from WGBS reads and epigenotype from epigenotyping map
Table S8	Results for F2 SNPs comparing predicted epigenotype by epigenotyping map and predicted genotype by WGBS reads. For WGBS reads, number in parenthesis indicates number of reads supporting the base at that position. Uppercase and lowercase letters indicate plus and minus strand
Table S9	Identification of spontaneous epialleles between line 49-Gʹ24 (mother), 49-Gʹ1, and 49-Gʹ2 to identify epialleles specific to the line 49-Gʹ24 sibling used for WGBS
Table S10	Identification of spontaneous epialleles between line 69-Gʹ20 (father), 69-Gʹ1, and 69-Gʹ2 to identify epialleles specific to the line 69-Gʹ20 sibling used for WGBS
Table S11	Results of Games-Howell post-hoc testing with 2000 bootstrapped tests for line 49 x line 69 F2 samples at each parental epiallele
Table S12	Characteristics of line 49 x line 69 parental epialleles including inheritance category and genomic feature
Table S13	Results of z-tests to identify spontaneous epialleles in line 12
Table S14	Results of z-tests to identify spontaneous epialleles in line 69

## Sheet: S1
Table S1. WBGS mapping and alignment statistics
Dataset	Sample	Unique, non-clonal reads	Non-conversion rate (%)	Genome coverage
Transgeneration - Line 12	Line 12 - G18	18972969	0.27239	14.388
Transgeneration - Line 12	Line 12 - G19	19306492	0.27228	14.383
Transgeneration - Line 12	Line 12 - G20	22194300	0.25928	16.912
Transgeneration - Line 12	Line 12 - G21	27788058	0.21352	21.734
Transgeneration - Line 12	Line 12 - G25	19781812	0.18413	15.497
Transgeneration - Line 12	Line 12 - G28	26577106	0.20842	20.338
Transgeneration - Line 12	Line 12 - G29	20449138	0.19971	15.383
Transgeneration - Line 12	Line 12 - G30	23348404	0.20031	18.625
Transgeneration - Line 69	Line 69 - G18	27574879	0.47726	27.687
Transgeneration - Line 69	Line 69 - G19	38833959	0.34903	52.027
Transgeneration - Line 69	Line 69 - G21	25962991	0.24653	20.141
Transgeneration - Line 69	Line 69 - G22	19378037	0.25688	14.303
Transgeneration - Line 69	Line 69 - G23	21243315	0.24736	16.126
Transgeneration - Line 69	Line 69 - G26	16973817	0.33199	25.27
Transgeneration - Line 69	Line 69 - G28	18322412	0.39542	30.323
Transgeneration - Line 69	Line 69 - G29	26548619	0.25387	20.474
Transgeneration - Line 69	Line 69 - G30	15218517	0.29589	22.712
Transgeneration - Line 69	Line 69 - G31	25741171	0.5288	27.059
Line 49-Line 69 Cross	Line 49 - G24 (mother)	27388300	0.45539	42.006
Line 49-Line 69 Cross	Line 49 - G'1	15015805	0.30749	22.406
Line 49-Line 69 Cross	Line 49 - G'2	23634106	0.24742	34.59
Line 49-Line 69 Cross	Line 69 - G20 (father)	22134939	0.2305	34.278
Line 49-Line 69 Cross	Line 69 - G'1	15774702	0.34184	25.922
Line 49-Line 69 Cross	Line 69 - G'2	17045121	0.22353	24.478
Line 49-Line 69 Cross	F2-1	19081013	0.24917	27.504
Line 49-Line 69 Cross	F2-2	20416352	0.24118	29.18
Line 49-Line 69 Cross	F2-3	20330083	0.23174	29.208
Line 49-Line 69 Cross	F2-4	18406527	0.25147	25.867
Line 49-Line 69 Cross	F2-5	18585956	0.24505	26.611
Line 49-Line 69 Cross	F2-6	17958602	0.25238	25.824
Line 49-Line 69 Cross	F2-7	16903496	0.27255	24.2
Line 49-Line 69 Cross	F2-8	19480138	0.23822	28.253
Line 49-Line 69 Cross	F2-9	20621563	0.24461	31.149
Line 49-Line 69 Cross	F2-10	18792925	0.2233	27.5
Line 49-Line 69 Cross	F2-11	15898251	0.23029	23.325
Line 49-Line 69 Cross	F2-12	15874537	0.21962	22.996
Line 49-Line 69 Cross	F2-13	19672142	0.21661	28.405
Line 49-Line 69 Cross	F2-14	17132317	0.23607	25.532
Line 49-Line 69 Cross	F2-15	13724984	0.25175	19.886
Line 49-Line 69 Cross	F2-16	15358516	0.23875	22.69
Line 49-Line 69 Cross	F2-17	14763689	0.23914	21.231
Line 49-Line 69 Cross	F2-18	16490358	0.2323	23.724
Line 49-Line 69 Cross	F2-19	14491691	0.2368	21.13
Line 49-Line 69 Cross	F2-20	15835040	0.23539	22.936
met1 epiRILs	WT (for met1)	37807605	0.54864	58.422
met1 epiRILs	met1	194446585	0.46806	81.6
met1 epiRILs	met1 epiRIL-1	11827390	0.21761	18.121
met1 epiRILs	met1 epiRIL-12	12403287	0.20494	19.295
met1 epiRILs	met1 epiRIL-28	13949831	0.21298	23.092
C24-Ler cross	C24	20947653	1.42438	24.259
C24-Ler cross	Ler	24909427	0.97564	26.413
C24-Ler cross	F2-A	63540298	0.06074	61.694
C24-Ler cross	F2-B	77332328	0.05945	65.554
C24-Ler cross	F2-C	71586875	0.05032	60.684
C24-Ler cross	F2-D	74026773	0.04901	62.752
C24-Ler cross	F2-E	81107799	0.04992	68.755
C24-Ler cross	F2-F	45282143	0.04857	55.563

## Sheet: S2
Table S2. Characteristics of epiloci identified in line 12 and line 69 transgenerational lines
Line	Epilocus label	Chromosome	Start (bp)	End (bp)	Epiallele count per epilocus	Overlap with other line	Genomic feature (TE, transposable element; IGR, intergenic region; Pro, promoter; UTR, untranslated region; CDS, coding sequences)
Line 12	DMR-12-3	Chr1	3573089	3573170	2		TE and IGR
Line 12	DMR-12-13	Chr1	10013251	10013563	2		UTR and IGR
Line 12	DMR-12-78	Chr1	25427624	25427683	1		IGR
Line 12	DMR-12-110	Chr2	6830294	6830345	1		IGR
Line 12	DMR-12-137	Chr2	14386691	14386786	1	DMR-69-228	IGR
Line 12	DMR-12-140	Chr2	15511817	15511875	1		CDS
Line 12	DMR-12-142	Chr2	16053767	16053816	2		TE and IGR
Line 12	DMR-12-149	Chr3	1165985	1166028	1		Pro
Line 12	DMR-12-160	Chr3	8926356	8926410	1		IGR
Line 12	DMR-12-180	Chr3	14095732	14095841	1		Pro
Line 12	DMR-12-191	Chr3	17520438	17520498	2		IGR
Line 12	DMR-12-193	Chr3	17580018	17580069	2		Pro
Line 12	DMR-12-196	Chr3	18254620	18254682	1		intron
Line 12	DMR-12-197	Chr3	20611733	20611927	2		Pro
Line 12	DMR-12-206	Chr4	1063666	1063758	2		IGR
Line 12	DMR-12-218	Chr4	5151553	5151597	2		IGR
Line 12	DMR-12-243	Chr4	11235935	11236001	3	DMR-69-462	Pro and IGR
Line 12	DMR-12-244	Chr4	11255731	11255840	3	DMR-69-463	Pro
Line 12	DMR-12-278	Chr5	10127714	10127848	1		IGR
Line 12	DMR-12-293	Chr5	14013051	14013246	1		TE
Line 12	DMR-12-306	Chr5	17107692	17107760	3	DMR-69-605	TE and IGR
Line 12	DMR-12-326	Chr5	23592760	23592854	3		Pro
Line 12	DMR-12-330	Chr5	24100739	24100793	2		Pro
Line 69	DMR-69-3	Chr1	789645	789689	2		Pro
Line 69	DMR-69-21	Chr1	5359012	5359158	1		TE
Line 69	DMR-69-29	Chr1	8282987	8283052	2		IGR
Line 69	DMR-69-32	Chr1	8869418	8869511	2		IGR
Line 69	DMR-69-41	Chr1	10363078	10363296	1		TE
Line 69	DMR-69-62	Chr1	13230657	13230806	1		IGR
Line 69	DMR-69-81	Chr1	16258663	16258710	2		TE
Line 69	DMR-69-86	Chr1	16756430	16756636	1		TE
Line 69	DMR-69-97	Chr1	18931237	18931291	3		Pro and IGR
Line 69	DMR-69-104	Chr1	22409036	22409089	4		Pro
Line 69	DMR-69-108	Chr1	23076540	23076642	3		IGR
Line 69	DMR-69-113	Chr1	23586556	23586616	3		Pro
Line 69	DMR-69-127	Chr1	26994639	26994683	1		Pro
Line 69	DMR-69-128	Chr1	27556250	27556306	4		TE
Line 69	DMR-69-134	Chr1	29002488	29002559	3		Pro
Line 69	DMR-69-185	Chr2	5636742	5636928	1		Pro and UTR
Line 69	DMR-69-211	Chr2	8575053	8575137	1		TE and IGR
Line 69	DMR-69-215	Chr2	9262239	9262366	1		TE and IGR
Line 69	DMR-69-224	Chr2	13127265	13127315	3		IGR
Line 69	DMR-69-228	Chr2	14386691	14386881	3	DMR-12-137	IGR
Line 69	DMR-69-261	Chr3	5137999	5138043	1		IGR
Line 69	DMR-69-285	Chr3	9848290	9848356	1		Pro
Line 69	DMR-69-351	Chr3	18896056	18896120	1		TE
Line 69	DMR-69-357	Chr3	21277324	21277455	2		IGR
Line 69	DMR-69-358	Chr3	21472019	21472072	1		IGR
Line 69	DMR-69-359	Chr3	21509522	21509561	1		IGR
Line 69	DMR-69-377	Chr4	1303844	1303905	3		IGR
Line 69	DMR-69-392	Chr4	2688023	2688074	1		Pro
Line 69	DMR-69-413	Chr4	4805592	4805646	4		UTR
Line 69	DMR-69-444	Chr4	7444782	7444917	4		Pro and IGR
Line 69	DMR-69-459	Chr4	10860387	10860469	1		IGR
Line 69	DMR-69-462	Chr4	11235860	11236115	1	DMR-12-243	Pro and IGR
Line 69	DMR-69-463	Chr4	11255731	11255840	6	DMR-12-244	Pro
Line 69	DMR-69-471	Chr4	14335510	14335575	1		IGR
Line 69	DMR-69-500	Chr5	5907368	5907420	2		Pro
Line 69	DMR-69-573	Chr5	13231559	13231612	2		TE
Line 69	DMR-69-576	Chr5	13367248	13367312	2		TE
Line 69	DMR-69-605	Chr5	17107682	17107760	3	DMR-12-306	TE and IGR
Line 69	DMR-69-610	Chr5	17469556	17469632	3		Pro
Line 69	DMR-69-619	Chr5	19830053	19830200	1		IGR
Line 69	DMR-69-623	Chr5	21047433	21047539	1		IGR

## Sheet: S3
Table S3. Accuracy results for simulations by bin size and error value around parental methylation
Bin size	Error around parental methylation	Mean Accuracy for 25 iterations and all samples)
10 kb	±0%	0.969257
10 kb	±10%	0.917164
10 kb	±20%	0.637587
10 kb	±30%	0.491155
10 kb	±40%	0.491138
10 kb	±50%	0.491138
10 kb	±60%	0.491138
10 kb	±70%	0.491138
10 kb	±80%	0.491138
10 kb	±90%	0.491138
10 kb	±100%	0.491138
20 kb	±0%	0.946414
20 kb	±10%	0.947993
20 kb	±20%	0.962529
20 kb	±30%	0.965502
20 kb	±40%	0.770205
20 kb	±50%	0.496043
20 kb	±60%	0.491139
20 kb	±70%	0.491139
20 kb	±80%	0.491139
20 kb	±90%	0.491139
20 kb	±100%	0.491139
50 kb	±0%	0.975579
50 kb	±10%	0.97734
50 kb	±20%	0.983162
50 kb	±30%	0.986877
50 kb	±40%	0.934021
50 kb	±50%	0.873728
50 kb	±60%	0.595638
50 kb	±70%	0.491298
50 kb	±80%	0.491298
50 kb	±90%	0.491298
50 kb	±100%	0.491298
100 kb	±0%	0.958596
100 kb	±10%	0.961523
100 kb	±20%	0.969336
100 kb	±30%	0.970119
100 kb	±40%	0.924315
100 kb	±50%	0.848289
100 kb	±60%	0.708681
100 kb	±70%	0.491336
100 kb	±80%	0.491336
100 kb	±90%	0.491336
100 kb	±100%	0.491336
200 kb	±0%	0.938136
200 kb	±10%	0.943932
200 kb	±20%	0.95278
200 kb	±30%	0.928881
200 kb	±40%	0.846153
200 kb	±50%	0.752288
200 kb	±60%	0.620847
200 kb	±70%	0.491814
200 kb	±80%	0.491814
200 kb	±90%	0.491814
200 kb	±100%	0.491814
500 kb	±0%	0.891149
500 kb	±10%	0.887617
500 kb	±20%	0.866255
500 kb	±30%	0.805064
500 kb	±40%	0.70166
500 kb	±50%	0.592
500 kb	±60%	0.494383
500 kb	±70%	0.491106
500 kb	±80%	0.491106
500 kb	±90%	0.491106
500 kb	±100%	0.491106

## Sheet: S4
Table S4. Breakpoint comparison between genotype map and epigenotyping map for C24-Ler cross
Note: Almost all breakpoints occur in a region where genotype cannot be determined, so breakpoint from genotype map is a region; if exact breakpoint was determined, beginning and end are the same coordinate
Sample	Chromosome	Epigenotype breakpoint (bp)	Genotype breakpoint start (bp)	Genotype breakpoint end (bp)	Distance between breakpoint (bp)
F2-A	Chr1	9900000	9870000	9919999	0
F2-B	Chr1	12800000	12730000	12759999	40000
F2-B	Chr1	22950000	22900000	22929999	20000
F2-C	Chr1	7800000	7780000	7829999	0
F2-C	Chr1	29400000	29270000	29399999	0
F2-D	Chr1	19100000	19040000	19419999	0
F2-D	Chr1	22300000	22140000	22319999	0
F2-E	Chr1	12800000	12750000	12909999	0
F2-F	Chr1	6250000	6140000	6179999	70000
F2-A	Chr2	11100000	11100000	19698289	0
F2-B	Chr2	7650000	7640000	7659999	0
F2-B	Chr2	9750000	9720000	9769999	0
F2-C	Chr2	7450000	7490000	7499999	40000
F2-F	Chr2	12000000	11890000	11939999	60000
F2-F	Chr2	15550000	15570000	15609999	20000
F2-A	Chr3	8250000	8290000	8290000	40000
F2-B	Chr3	1100000	1100000	1100000	0
F2-B	Chr3	5850000	5790000	5859999	0
F2-B	Chr3	16750000	16620000	16779999	0
F2-C	Chr3	10650000	10570000	10579999	70000
F2-C	Chr3	11000000	10940000	10999999	0
F2-D	Chr3	3350000	3300000	3379999	0
F2-E	Chr3	9250000	9260000	9279999	10000
F2-E	Chr3	10050000	10020000	10039999	10000
F2-F	Chr3	19500000	19410000	19499999	0
F2-A	Chr4	7050000	6990000	6999999	50000
F2-B	Chr4	6100000	6100000	6100000	0
F2-C	Chr4	5500000	5490000	5499999	0
F2-C	Chr4	6300000	6350000	6359999	50000
F2-E	Chr4	NA	1610000	1619999	NA
F2-E	Chr4	NA	2050000	2099999	NA
F2-E	Chr4	2800000	2780000	2789999	10000
F2-F	Chr4	8100000	8080000	8139999	0
F2-A	Chr5	7950000	7980000	8009999	30000
F2-B	Chr5	1900000	1900000	1909999	0
F2-B	Chr5	21300000	21280000	21289999	10000
F2-B	Chr5	23800000	23820000	23829999	20000
F2-C	Chr5	4950000	4950000	4969999	0
F2-C	Chr5	22700000	22620000	22759999	0
F2-C	Chr5	23650000	23640000	23669999	0
F2-E	Chr5	750000	750000	759999	0
F2-F	Chr5	4250000	4090000	4099999	150000
F2-F	Chr5	9950000	9990000	9990000	40000

## Sheet: S5
Table S5. Comparison of observed number of crossovers per chromosome to previous studies and results of exact multinomial test comparing expected and observed number of crossovers
Chromosome	Observed Mean	95% Confidence Interval	Mean from [1]	Female Mean from [2]	Male Mean from [2]	Mean from [2]	P-value for exact multinomial test	Adjusted p-value (Benjamini-Hochberg, n=5)
Chr 1	2.55	(1.83 - 3.27)	1.7	1.63	2.85	2.24	0.9156	0.9156
Chr 2	1.4	(0.87 - 1.93)	1.1	1.19	1.89	1.54	0.2068	0.793
Chr 3	2	(1.36 - 2.64)	1.3	1.29	2.14	1.715	0.5882	0.799875
Chr 4	1.65	(1.07 - 2.23)	1.1	1.1	1.71	1.405	0.6399	0.799875
Chr 5	1.9	(1.28 - 2.52)	1.5	1.44	2.58	2.01	0.3172	0.793
[1] P. A. Salomé et al., Heredity (Edinb) 108, 447 (2012).
[2] L. Giraut et al., PLoS Genet 7, e1002354 (2011).

## Sheet: S6
Table S6. Results of chi-square test for epigenotype allele frequency across each chromosome
Chromosome	Bin	Number of aternal alleles (in 20 F2 samples)	Number of paternal alleles (in 20 F2 samples)	P-value	Adjusted P-value (Benjamini-Hochberg, n=2385)
Chr1	0	19	21	0.75183	0.884615
Chr1	1	19	21	0.75183	0.884615
Chr1	2	19	21	0.75183	0.884615
Chr1	3	19	21	0.75183	0.884615
Chr1	4	19	21	0.75183	0.884615
Chr1	5	19	21	0.75183	0.884615
Chr1	6	19	21	0.75183	0.884615
Chr1	7	20	20	1	1
Chr1	8	20	20	1	1
Chr1	9	20	20	1	1
Chr1	10	19	21	0.75183	0.884615
Chr1	11	19	21	0.75183	0.884615
Chr1	12	19	21	0.75183	0.884615
Chr1	13	19	21	0.75183	0.884615
Chr1	14	19	21	0.75183	0.884615
Chr1	15	18	22	0.527089	0.884615
Chr1	16	18	22	0.527089	0.884615
Chr1	17	18	22	0.527089	0.884615
Chr1	18	19	21	0.75183	0.884615
Chr1	19	19	21	0.75183	0.884615
Chr1	20	19	21	0.75183	0.884615
Chr1	21	19	21	0.75183	0.884615
Chr1	22	19	21	0.75183	0.884615
Chr1	23	19	21	0.75183	0.884615
Chr1	24	19	21	0.75183	0.884615
Chr1	25	19	21	0.75183	0.884615
Chr1	26	19	21	0.75183	0.884615
Chr1	27	19	21	0.75183	0.884615
Chr1	28	19	21	0.75183	0.884615
Chr1	29	19	21	0.75183	0.884615
Chr1	30	19	21	0.75183	0.884615
Chr1	31	20	20	1	1
Chr1	32	20	20	1	1
Chr1	33	20	20	1	1
Chr1	34	20	20	1	1
Chr1	35	20	20	1	1
Chr1	36	20	20	1	1
Chr1	37	19	21	0.75183	0.884615
Chr1	38	19	21	0.75183	0.884615
Chr1	39	19	21	0.75183	0.884615
Chr1	40	19	21	0.75183	0.884615
Chr1	41	19	21	0.75183	0.884615
Chr1	42	19	21	0.75183	0.884615
Chr1	43	19	21	0.75183	0.884615
Chr1	44	19	21	0.75183	0.884615
Chr1	45	19	21	0.75183	0.884615
Chr1	46	19	21	0.75183	0.884615
Chr1	47	19	21	0.75183	0.884615
Chr1	48	19	21	0.75183	0.884615
Chr1	49	19	21	0.75183	0.884615
Chr1	50	19	21	0.75183	0.884615
Chr1	51	20	20	1	1
Chr1	52	20	20	1	1
Chr1	53	20	20	1	1
Chr1	54	20	20	1	1
Chr1	55	19	21	0.75183	0.884615
Chr1	56	19	21	0.75183	0.884615
Chr1	57	19	21	0.75183	0.884615
Chr1	58	19	21	0.75183	0.884615
Chr1	59	19	21	0.75183	0.884615
Chr1	60	19	21	0.75183	0.884615
Chr1	61	19	21	0.75183	0.884615
Chr1	62	19	21	0.75183	0.884615
Chr1	63	19	21	0.75183	0.884615
Chr1	64	19	21	0.75183	0.884615
Chr1	65	19	21	0.75183	0.884615
Chr1	66	19	21	0.75183	0.884615
Chr1	67	19	21	0.75183	0.884615
Chr1	68	19	21	0.75183	0.884615
Chr1	69	19	21	0.75183	0.884615
Chr1	70	19	21	0.75183	0.884615
Chr1	71	19	21	0.75183	0.884615
Chr1	72	19	21	0.75183	0.884615
Chr1	73	19	21	0.75183	0.884615
Chr1	74	19	21	0.75183	0.884615
Chr1	75	19	21	0.75183	0.884615
Chr1	76	19	21	0.75183	0.884615
Chr1	77	19	21	0.75183	0.884615
Chr1	78	19	21	0.75183	0.884615
Chr1	79	19	21	0.75183	0.884615
Chr1	80	19	21	0.75183	0.884615
Chr1	81	19	21	0.75183	0.884615
Chr1	82	20	20	1	1
Chr1	83	20	20	1	1
Chr1	84	20	20	1	1
Chr1	85	20	20	1	1
Chr1	86	20	20	1	1
Chr1	87	20	20	1	1
Chr1	88	20	20	1	1
Chr1	89	20	20	1	1
Chr1	90	20	20	1	1
Chr1	91	19	21	0.75183	0.884615
Chr1	92	19	21	0.75183	0.884615
Chr1	93	19	21	0.75183	0.884615
Chr1	94	19	21	0.75183	0.884615
Chr1	95	19	21	0.75183	0.884615
Chr1	96	19	21	0.75183	0.884615
Chr1	97	19	21	0.75183	0.884615
Chr1	98	19	21	0.75183	0.884615
Chr1	99	19	21	0.75183	0.884615
Chr1	100	19	21	0.75183	0.884615
Chr1	101	19	21	0.75183	0.884615
Chr1	102	19	21	0.75183	0.884615
Chr1	103	19	21	0.75183	0.884615
Chr1	104	19	21	0.75183	0.884615
Chr1	105	19	21	0.75183	0.884615
Chr1	106	19	21	0.75183	0.884615
Chr1	107	19	21	0.75183	0.884615
Chr1	108	20	20	1	1
Chr1	109	20	20	1	1
Chr1	110	20	20	1	1
Chr1	111	21	19	0.75183	0.884615
Chr1	112	21	19	0.75183	0.884615
Chr1	113	21	19	0.75183	0.884615
Chr1	114	21	19	0.75183	0.884615
Chr1	115	21	19	0.75183	0.884615
Chr1	116	21	19	0.75183	0.884615
Chr1	117	21	19	0.75183	0.884615
Chr1	118	21	19	0.75183	0.884615
Chr1	119	21	19	0.75183	0.884615
Chr1	120	21	19	0.75183	0.884615
Chr1	121	21	19	0.75183	0.884615
Chr1	122	21	19	0.75183	0.884615
Chr1	123	21	19	0.75183	0.884615
Chr1	124	21	19	0.75183	0.884615
Chr1	125	20	20	1	1
Chr1	126	20	20	1	1
Chr1	127	20	20	1	1
Chr1	128	20	20	1	1
Chr1	129	20	20	1	1
Chr1	130	20	20	1	1
Chr1	131	20	20	1	1
Chr1	132	20	20	1	1
Chr1	133	20	20	1	1
Chr1	134	20	20	1	1
Chr1	135	20	20	1	1
Chr1	136	20	20	1	1
Chr1	137	20	20	1	1
Chr1	138	20	20	1	1
Chr1	139	19	21	0.75183	0.884615
Chr1	140	19	21	0.75183	0.884615
Chr1	141	19	21	0.75183	0.884615
Chr1	142	19	21	0.75183	0.884615
Chr1	143	19	21	0.75183	0.884615
Chr1	144	19	21	0.75183	0.884615
Chr1	145	19	21	0.75183	0.884615
Chr1	146	19	21	0.75183	0.884615
Chr1	147	19	21	0.75183	0.884615
Chr1	148	19	21	0.75183	0.884615
Chr1	149	19	21	0.75183	0.884615
Chr1	150	19	21	0.75183	0.884615
Chr1	151	19	21	0.75183	0.884615
Chr1	152	19	21	0.75183	0.884615
Chr1	153	19	21	0.75183	0.884615
Chr1	154	19	21	0.75183	0.884615
Chr1	155	18	22	0.527089	0.884615
Chr1	156	19	21	0.75183	0.884615
Chr1	157	19	21	0.75183	0.884615
Chr1	158	19	21	0.75183	0.884615
Chr1	159	19	21	0.75183	0.884615
Chr1	160	19	21	0.75183	0.884615
Chr1	161	19	21	0.75183	0.884615
Chr1	162	19	21	0.75183	0.884615
Chr1	163	19	21	0.75183	0.884615
Chr1	164	20	20	1	1
Chr1	165	20	20	1	1
Chr1	166	20	20	1	1
Chr1	167	19	21	0.75183	0.884615
Chr1	168	19	21	0.75183	0.884615
Chr1	169	19	21	0.75183	0.884615
Chr1	170	19	21	0.75183	0.884615
Chr1	171	18	22	0.527089	0.884615
Chr1	172	18	22	0.527089	0.884615
Chr1	173	18	22	0.527089	0.884615
Chr1	174	18	22	0.527089	0.884615
Chr1	175	18	22	0.527089	0.884615
Chr1	176	18	22	0.527089	0.884615
Chr1	177	18	22	0.527089	0.884615
Chr1	178	18	22	0.527089	0.884615
Chr1	179	18	22	0.527089	0.884615
Chr1	180	18	22	0.527089	0.884615
Chr1	181	18	22	0.527089	0.884615
Chr1	182	18	22	0.527089	0.884615
Chr1	183	18	22	0.527089	0.884615
Chr1	184	18	22	0.527089	0.884615
Chr1	185	18	22	0.527089	0.884615
Chr1	186	18	22	0.527089	0.884615
Chr1	187	18	22	0.527089	0.884615
Chr1	188	18	22	0.527089	0.884615
Chr1	189	18	22	0.527089	0.884615
Chr1	190	18	22	0.527089	0.884615
Chr1	191	18	22	0.527089	0.884615
Chr1	192	18	22	0.527089	0.884615
Chr1	193	18	22	0.527089	0.884615
Chr1	194	18	22	0.527089	0.884615
Chr1	195	18	22	0.527089	0.884615
Chr1	196	18	22	0.527089	0.884615
Chr1	197	18	22	0.527089	0.884615
Chr1	198	18	22	0.527089	0.884615
Chr1	199	18	22	0.527089	0.884615
Chr1	200	18	22	0.527089	0.884615
Chr1	201	18	22	0.527089	0.884615
Chr1	202	18	22	0.527089	0.884615
Chr1	203	18	22	0.527089	0.884615
Chr1	204	18	22	0.527089	0.884615
Chr1	205	19	21	0.75183	0.884615
Chr1	206	19	21	0.75183	0.884615
Chr1	207	19	21	0.75183	0.884615
Chr1	208	19	21	0.75183	0.884615
Chr1	209	19	21	0.75183	0.884615
Chr1	210	19	21	0.75183	0.884615
Chr1	211	19	21	0.75183	0.884615
Chr1	212	19	21	0.75183	0.884615
Chr1	213	19	21	0.75183	0.884615
Chr1	214	19	21	0.75183	0.884615
Chr1	215	19	21	0.75183	0.884615
Chr1	216	19	21	0.75183	0.884615
Chr1	217	19	21	0.75183	0.884615
Chr1	218	19	21	0.75183	0.884615
Chr1	219	19	21	0.75183	0.884615
Chr1	220	18	22	0.527089	0.884615
Chr1	221	18	22	0.527089	0.884615
Chr1	222	18	22	0.527089	0.884615
Chr1	223	18	22	0.527089	0.884615
Chr1	224	19	21	0.75183	0.884615
Chr1	225	19	21	0.75183	0.884615
Chr1	226	19	21	0.75183	0.884615
Chr1	227	20	20	1	1
Chr1	228	20	20	1	1
Chr1	229	20	20	1	1
Chr1	230	20	20	1	1
Chr1	231	20	20	1	1
Chr1	232	20	20	1	1
Chr1	233	20	20	1	1
Chr1	234	20	20	1	1
Chr1	235	20	20	1	1
Chr1	236	20	20	1	1
Chr1	237	21	19	0.75183	0.884615
Chr1	238	21	19	0.75183	0.884615
Chr1	239	21	19	0.75183	0.884615
Chr1	240	21	19	0.75183	0.884615
Chr1	241	21	19	0.75183	0.884615
Chr1	242	21	19	0.75183	0.884615
Chr1	243	21	19	0.75183	0.884615
Chr1	244	21	19	0.75183	0.884615
Chr1	245	21	19	0.75183	0.884615
Chr1	246	21	19	0.75183	0.884615
Chr1	247	21	19	0.75183	0.884615
Chr1	248	21	19	0.75183	0.884615
Chr1	249	21	19	0.75183	0.884615
Chr1	250	21	19	0.75183	0.884615
Chr1	251	21	19	0.75183	0.884615
Chr1	252	21	19	0.75183	0.884615
Chr1	253	21	19	0.75183	0.884615
Chr1	254	21	19	0.75183	0.884615
Chr1	255	21	19	0.75183	0.884615
Chr1	256	21	19	0.75183	0.884615
Chr1	257	21	19	0.75183	0.884615
Chr1	258	21	19	0.75183	0.884615
Chr1	259	21	19	0.75183	0.884615
Chr1	260	20	20	1	1
Chr1	261	20	20	1	1
Chr1	262	20	20	1	1
Chr1	263	20	20	1	1
Chr1	264	20	20	1	1
Chr1	265	20	20	1	1
Chr1	266	21	19	0.75183	0.884615
Chr1	267	21	19	0.75183	0.884615
Chr1	268	21	19	0.75183	0.884615
Chr1	269	21	19	0.75183	0.884615
Chr1	270	21	19	0.75183	0.884615
Chr1	271	21	19	0.75183	0.884615
Chr1	272	21	19	0.75183	0.884615
Chr1	273	21	19	0.75183	0.884615
Chr1	274	21	19	0.75183	0.884615
Chr1	275	21	19	0.75183	0.884615
Chr1	276	21	19	0.75183	0.884615
Chr1	277	21	19	0.75183	0.884615
Chr1	278	21	19	0.75183	0.884615
Chr1	279	21	19	0.75183	0.884615
Chr1	280	21	19	0.75183	0.884615
Chr1	281	21	19	0.75183	0.884615
Chr1	282	21	19	0.75183	0.884615
Chr1	283	21	19	0.75183	0.884615
Chr1	284	21	19	0.75183	0.884615
Chr1	285	21	19	0.75183	0.884615
Chr1	286	21	19	0.75183	0.884615
Chr1	287	21	19	0.75183	0.884615
Chr1	288	21	19	0.75183	0.884615
Chr1	289	21	19	0.75183	0.884615
Chr1	290	21	19	0.75183	0.884615
Chr1	291	21	19	0.75183	0.884615
Chr1	292	21	19	0.75183	0.884615
Chr1	293	21	19	0.75183	0.884615
Chr1	294	21	19	0.75183	0.884615
Chr1	295	21	19	0.75183	0.884615
Chr1	296	21	19	0.75183	0.884615
Chr1	297	21	19	0.75183	0.884615
Chr1	298	21	19	0.75183	0.884615
Chr1	299	21	19	0.75183	0.884615
Chr1	300	21	19	0.75183	0.884615
Chr1	301	21	19	0.75183	0.884615
Chr1	302	21	19	0.75183	0.884615
Chr1	303	21	19	0.75183	0.884615
Chr1	304	21	19	0.75183	0.884615
Chr1	305	21	19	0.75183	0.884615
Chr1	306	21	19	0.75183	0.884615
Chr1	307	21	19	0.75183	0.884615
Chr1	308	21	19	0.75183	0.884615
Chr1	309	21	19	0.75183	0.884615
Chr1	310	21	19	0.75183	0.884615
Chr1	311	21	19	0.75183	0.884615
Chr1	312	21	19	0.75183	0.884615
Chr1	313	21	19	0.75183	0.884615
Chr1	314	21	19	0.75183	0.884615
Chr1	315	21	19	0.75183	0.884615
Chr1	316	21	19	0.75183	0.884615
Chr1	317	21	19	0.75183	0.884615
Chr1	318	21	19	0.75183	0.884615
Chr1	319	21	19	0.75183	0.884615
Chr1	320	21	19	0.75183	0.884615
Chr1	321	21	19	0.75183	0.884615
Chr1	322	21	19	0.75183	0.884615
Chr1	323	21	19	0.75183	0.884615
Chr1	324	21	19	0.75183	0.884615
Chr1	325	21	19	0.75183	0.884615
Chr1	326	21	19	0.75183	0.884615
Chr1	327	21	19	0.75183	0.884615
Chr1	328	21	19	0.75183	0.884615
Chr1	329	19	21	0.75183	0.884615
Chr1	330	19	21	0.75183	0.884615
Chr1	331	19	21	0.75183	0.884615
Chr1	332	19	21	0.75183	0.884615
Chr1	333	19	21	0.75183	0.884615
Chr1	334	19	21	0.75183	0.884615
Chr1	335	19	21	0.75183	0.884615
Chr1	336	19	21	0.75183	0.884615
Chr1	337	19	21	0.75183	0.884615
Chr1	338	20	20	1	1
Chr1	339	20	20	1	1
Chr1	340	20	20	1	1
Chr1	341	20	20	1	1
Chr1	342	20	20	1	1
Chr1	343	20	20	1	1
Chr1	344	21	19	0.75183	0.884615
Chr1	345	21	19	0.75183	0.884615
Chr1	346	21	19	0.75183	0.884615
Chr1	347	21	19	0.75183	0.884615
Chr1	348	21	19	0.75183	0.884615
Chr1	349	21	19	0.75183	0.884615
Chr1	350	21	19	0.75183	0.884615
Chr1	351	21	19	0.75183	0.884615
Chr1	352	21	19	0.75183	0.884615
Chr1	353	21	19	0.75183	0.884615
Chr1	354	21	19	0.75183	0.884615
Chr1	355	21	19	0.75183	0.884615
Chr1	356	21	19	0.75183	0.884615
Chr1	357	21	19	0.75183	0.884615
Chr1	358	21	19	0.75183	0.884615
Chr1	359	21	19	0.75183	0.884615
Chr1	360	21	19	0.75183	0.884615
Chr1	361	21	19	0.75183	0.884615
Chr1	362	21	19	0.75183	0.884615
Chr1	363	21	19	0.75183	0.884615
Chr1	364	21	19	0.75183	0.884615
Chr1	365	21	19	0.75183	0.884615
Chr1	366	21	19	0.75183	0.884615
Chr1	367	21	19	0.75183	0.884615
Chr1	368	22	18	0.527089	0.884615
Chr1	369	22	18	0.527089	0.884615
Chr1	370	22	18	0.527089	0.884615
Chr1	371	22	18	0.527089	0.884615
Chr1	372	22	18	0.527089	0.884615
Chr1	373	22	18	0.527089	0.884615
Chr1	374	22	18	0.527089	0.884615
Chr1	375	22	18	0.527089	0.884615
Chr1	376	22	18	0.527089	0.884615
Chr1	377	22	18	0.527089	0.884615
Chr1	378	22	18	0.527089	0.884615
Chr1	379	22	18	0.527089	0.884615
Chr1	380	22	18	0.527089	0.884615
Chr1	381	22	18	0.527089	0.884615
Chr1	382	22	18	0.527089	0.884615
Chr1	383	22	18	0.527089	0.884615
Chr1	384	22	18	0.527089	0.884615
Chr1	385	22	18	0.527089	0.884615
Chr1	386	22	18	0.527089	0.884615
Chr1	387	22	18	0.527089	0.884615
Chr1	388	22	18	0.527089	0.884615
Chr1	389	22	18	0.527089	0.884615
Chr1	390	22	18	0.527089	0.884615
Chr1	391	22	18	0.527089	0.884615
Chr1	392	22	18	0.527089	0.884615
Chr1	393	22	18	0.527089	0.884615
Chr1	394	22	18	0.527089	0.884615
Chr1	395	22	18	0.527089	0.884615
Chr1	396	22	18	0.527089	0.884615
Chr1	397	22	18	0.527089	0.884615
Chr1	398	22	18	0.527089	0.884615
Chr1	399	22	18	0.527089	0.884615
Chr1	400	22	18	0.527089	0.884615
Chr1	401	22	18	0.527089	0.884615
Chr1	402	22	18	0.527089	0.884615
Chr1	403	23	17	0.342782	0.861469
Chr1	404	23	17	0.342782	0.861469
Chr1	405	23	17	0.342782	0.861469
Chr1	406	23	17	0.342782	0.861469
Chr1	407	23	17	0.342782	0.861469
Chr1	408	23	17	0.342782	0.861469
Chr1	409	23	17	0.342782	0.861469
Chr1	410	23	17	0.342782	0.861469
Chr1	411	23	17	0.342782	0.861469
Chr1	412	23	17	0.342782	0.861469
Chr1	413	23	17	0.342782	0.861469
Chr1	414	23	17	0.342782	0.861469
Chr1	415	23	17	0.342782	0.861469
Chr1	416	23	17	0.342782	0.861469
Chr1	417	23	17	0.342782	0.861469
Chr1	418	23	17	0.342782	0.861469
Chr1	419	23	17	0.342782	0.861469
Chr1	420	23	17	0.342782	0.861469
Chr1	421	22	18	0.527089	0.884615
Chr1	422	21	19	0.75183	0.884615
Chr1	423	21	19	0.75183	0.884615
Chr1	424	21	19	0.75183	0.884615
Chr1	425	21	19	0.75183	0.884615
Chr1	426	21	19	0.75183	0.884615
Chr1	427	21	19	0.75183	0.884615
Chr1	428	21	19	0.75183	0.884615
Chr1	429	21	19	0.75183	0.884615
Chr1	430	21	19	0.75183	0.884615
Chr1	431	21	19	0.75183	0.884615
Chr1	432	21	19	0.75183	0.884615
Chr1	433	21	19	0.75183	0.884615
Chr1	434	21	19	0.75183	0.884615
Chr1	435	21	19	0.75183	0.884615
Chr1	436	21	19	0.75183	0.884615
Chr1	437	21	19	0.75183	0.884615
Chr1	438	21	19	0.75183	0.884615
Chr1	439	21	19	0.75183	0.884615
Chr1	440	21	19	0.75183	0.884615
Chr1	441	21	19	0.75183	0.884615
Chr1	442	21	19	0.75183	0.884615
Chr1	443	21	19	0.75183	0.884615
Chr1	444	21	19	0.75183	0.884615
Chr1	445	21	19	0.75183	0.884615
Chr1	446	22	18	0.527089	0.884615
Chr1	447	22	18	0.527089	0.884615
Chr1	448	22	18	0.527089	0.884615
Chr1	449	22	18	0.527089	0.884615
Chr1	450	22	18	0.527089	0.884615
Chr1	451	22	18	0.527089	0.884615
Chr1	452	22	18	0.527089	0.884615
Chr1	453	22	18	0.527089	0.884615
Chr1	454	22	18	0.527089	0.884615
Chr1	455	22	18	0.527089	0.884615
Chr1	456	22	18	0.527089	0.884615
Chr1	457	22	18	0.527089	0.884615
Chr1	458	21	19	0.75183	0.884615
Chr1	459	21	19	0.75183	0.884615
Chr1	460	21	19	0.75183	0.884615
Chr1	461	21	19	0.75183	0.884615
Chr1	462	21	19	0.75183	0.884615
Chr1	463	21	19	0.75183	0.884615
Chr1	464	21	19	0.75183	0.884615
Chr1	465	24	16	0.205903	0.686824
Chr1	466	24	16	0.205903	0.686824
Chr1	467	24	16	0.205903	0.686824
Chr1	468	24	16	0.205903	0.686824
Chr1	469	24	16	0.205903	0.686824
Chr1	470	24	16	0.205903	0.686824
Chr1	471	24	16	0.205903	0.686824
Chr1	472	24	16	0.205903	0.686824
Chr1	473	24	16	0.205903	0.686824
Chr1	474	24	16	0.205903	0.686824
Chr1	475	24	16	0.205903	0.686824
Chr1	476	23	17	0.342782	0.861469
Chr1	477	23	17	0.342782	0.861469
Chr1	478	23	17	0.342782	0.861469
Chr1	479	23	17	0.342782	0.861469
Chr1	480	23	17	0.342782	0.861469
Chr1	481	23	17	0.342782	0.861469
Chr1	482	23	17	0.342782	0.861469
Chr1	483	23	17	0.342782	0.861469
Chr1	484	23	17	0.342782	0.861469
Chr1	485	23	17	0.342782	0.861469
Chr1	486	23	17	0.342782	0.861469
Chr1	487	23	17	0.342782	0.861469
Chr1	488	23	17	0.342782	0.861469
Chr1	489	23	17	0.342782	0.861469
Chr1	490	23	17	0.342782	0.861469
Chr1	491	23	17	0.342782	0.861469
Chr1	492	23	17	0.342782	0.861469
Chr1	493	23	17	0.342782	0.861469
Chr1	494	23	17	0.342782	0.861469
Chr1	495	23	17	0.342782	0.861469
Chr1	496	23	17	0.342782	0.861469
Chr1	497	23	17	0.342782	0.861469
Chr1	498	23	17	0.342782	0.861469
Chr1	499	23	17	0.342782	0.861469
Chr1	500	23	17	0.342782	0.861469
Chr1	501	23	17	0.342782	0.861469
Chr1	502	23	17	0.342782	0.861469
Chr1	503	23	17	0.342782	0.861469
Chr1	504	23	17	0.342782	0.861469
Chr1	505	23	17	0.342782	0.861469
Chr1	506	23	17	0.342782	0.861469
Chr1	507	23	17	0.342782	0.861469
Chr1	508	23	17	0.342782	0.861469
Chr1	509	23	17	0.342782	0.861469
Chr1	510	23	17	0.342782	0.861469
Chr1	511	23	17	0.342782	0.861469
Chr1	512	23	17	0.342782	0.861469
Chr1	513	23	17	0.342782	0.861469
Chr1	514	23	17	0.342782	0.861469
Chr1	515	23	17	0.342782	0.861469
Chr1	516	23	17	0.342782	0.861469
Chr1	517	23	17	0.342782	0.861469
Chr1	518	23	17	0.342782	0.861469
Chr1	519	23	17	0.342782	0.861469
Chr1	520	23	17	0.342782	0.861469
Chr1	521	23	17	0.342782	0.861469
Chr1	522	23	17	0.342782	0.861469
Chr1	523	23	17	0.342782	0.861469
Chr1	524	23	17	0.342782	0.861469
Chr1	525	22	18	0.527089	0.884615
Chr1	526	23	17	0.342782	0.861469
Chr1	527	23	17	0.342782	0.861469
Chr1	528	23	17	0.342782	0.861469
Chr1	529	23	17	0.342782	0.861469
Chr1	530	23	17	0.342782	0.861469
Chr1	531	23	17	0.342782	0.861469
Chr1	532	23	17	0.342782	0.861469
Chr1	533	23	17	0.342782	0.861469
Chr1	534	23	17	0.342782	0.861469
Chr1	535	23	17	0.342782	0.861469
Chr1	536	23	17	0.342782	0.861469
Chr1	537	23	17	0.342782	0.861469
Chr1	538	23	17	0.342782	0.861469
Chr1	539	23	17	0.342782	0.861469
Chr1	540	23	17	0.342782	0.861469
Chr1	541	23	17	0.342782	0.861469
Chr1	542	23	17	0.342782	0.861469
Chr1	543	23	17	0.342782	0.861469
Chr1	544	23	17	0.342782	0.861469
Chr1	545	23	17	0.342782	0.861469
Chr1	546	23	17	0.342782	0.861469
Chr1	547	23	17	0.342782	0.861469
Chr1	548	22	18	0.527089	0.884615
Chr1	549	22	18	0.527089	0.884615
Chr1	550	22	18	0.527089	0.884615
Chr1	551	22	18	0.527089	0.884615
Chr1	552	22	18	0.527089	0.884615
Chr1	553	22	18	0.527089	0.884615
Chr1	554	23	17	0.342782	0.861469
Chr1	555	23	17	0.342782	0.861469
Chr1	556	23	17	0.342782	0.861469
Chr1	557	23	17	0.342782	0.861469
Chr1	558	23	17	0.342782	0.861469
Chr1	559	23	17	0.342782	0.861469
Chr1	560	23	17	0.342782	0.861469
Chr1	561	23	17	0.342782	0.861469
Chr1	562	23	17	0.342782	0.861469
Chr1	563	23	17	0.342782	0.861469
Chr1	564	23	17	0.342782	0.861469
Chr1	565	23	17	0.342782	0.861469
Chr1	566	23	17	0.342782	0.861469
Chr1	567	24	16	0.205903	0.686824
Chr1	568	24	16	0.205903	0.686824
Chr1	569	24	16	0.205903	0.686824
Chr1	570	24	16	0.205903	0.686824
Chr1	571	24	16	0.205903	0.686824
Chr1	572	24	16	0.205903	0.686824
Chr1	573	24	16	0.205903	0.686824
Chr1	574	24	16	0.205903	0.686824
Chr1	575	24	16	0.205903	0.686824
Chr1	576	24	16	0.205903	0.686824
Chr1	577	24	16	0.205903	0.686824
Chr1	578	24	16	0.205903	0.686824
Chr1	579	24	16	0.205903	0.686824
Chr1	580	24	16	0.205903	0.686824
Chr1	581	24	16	0.205903	0.686824
Chr1	582	24	16	0.205903	0.686824
Chr1	583	24	16	0.205903	0.686824
Chr1	584	24	16	0.205903	0.686824
Chr1	585	24	16	0.205903	0.686824
Chr1	586	22	18	0.527089	0.884615
Chr1	587	22	18	0.527089	0.884615
Chr1	588	22	18	0.527089	0.884615
Chr1	589	22	18	0.527089	0.884615
Chr1	590	22	18	0.527089	0.884615
Chr1	591	22	18	0.527089	0.884615
Chr1	592	22	18	0.527089	0.884615
Chr1	593	22	18	0.527089	0.884615
Chr1	594	22	18	0.527089	0.884615
Chr1	595	22	18	0.527089	0.884615
Chr1	596	22	18	0.527089	0.884615
Chr1	597	22	18	0.527089	0.884615
Chr1	598	22	18	0.527089	0.884615
Chr1	599	22	18	0.527089	0.884615
Chr1	600	22	18	0.527089	0.884615
Chr1	601	22	18	0.527089	0.884615
Chr1	602	22	18	0.527089	0.884615
Chr1	603	22	18	0.527089	0.884615
Chr1	604	22	18	0.527089	0.884615
Chr1	605	22	18	0.527089	0.884615
Chr1	606	22	18	0.527089	0.884615
Chr1	607	22	18	0.527089	0.884615
Chr1	608	22	18	0.527089	0.884615
Chr2	0	20	20	1	1
Chr2	1	20	20	1	1
Chr2	2	20	20	1	1
Chr2	3	20	20	1	1
Chr2	4	20	20	1	1
Chr2	5	19	21	0.75183	0.884615
Chr2	6	19	21	0.75183	0.884615
Chr2	7	19	21	0.75183	0.884615
Chr2	8	19	21	0.75183	0.884615
Chr2	9	19	21	0.75183	0.884615
Chr2	10	19	21	0.75183	0.884615
Chr2	11	19	21	0.75183	0.884615
Chr2	12	20	20	1	1
Chr2	13	20	20	1	1
Chr2	14	20	20	1	1
Chr2	15	20	20	1	1
Chr2	16	20	20	1	1
Chr2	17	20	20	1	1
Chr2	18	20	20	1	1
Chr2	19	20	20	1	1
Chr2	20	20	20	1	1
Chr2	21	20	20	1	1
Chr2	22	20	20	1	1
Chr2	23	20	20	1	1
Chr2	24	20	20	1	1
Chr2	25	20	20	1	1
Chr2	26	20	20	1	1
Chr2	27	20	20	1	1
Chr2	28	20	20	1	1
Chr2	29	20	20	1	1
Chr2	30	20	20	1	1
Chr2	31	20	20	1	1
Chr2	32	20	20	1	1
Chr2	33	20	20	1	1
Chr2	34	20	20	1	1
Chr2	35	20	20	1	1
Chr2	36	20	20	1	1
Chr2	37	20	20	1	1
Chr2	38	20	20	1	1
Chr2	39	20	20	1	1
Chr2	40	20	20	1	1
Chr2	41	20	20	1	1
Chr2	42	20	20	1	1
Chr2	43	20	20	1	1
Chr2	44	21	19	0.75183	0.884615
Chr2	45	21	19	0.75183	0.884615
Chr2	46	22	18	0.527089	0.884615
Chr2	47	22	18	0.527089	0.884615
Chr2	48	22	18	0.527089	0.884615
Chr2	49	22	18	0.527089	0.884615
Chr2	50	22	18	0.527089	0.884615
Chr2	51	22	18	0.527089	0.884615
Chr2	52	22	18	0.527089	0.884615
Chr2	53	22	18	0.527089	0.884615
Chr2	54	22	18	0.527089	0.884615
Chr2	55	22	18	0.527089	0.884615
Chr2	56	22	18	0.527089	0.884615
Chr2	57	22	18	0.527089	0.884615
Chr2	58	22	18	0.527089	0.884615
Chr2	59	22	18	0.527089	0.884615
Chr2	60	22	18	0.527089	0.884615
Chr2	61	22	18	0.527089	0.884615
Chr2	62	22	18	0.527089	0.884615
Chr2	63	22	18	0.527089	0.884615
Chr2	64	22	18	0.527089	0.884615
Chr2	65	22	18	0.527089	0.884615
Chr2	66	22	18	0.527089	0.884615
Chr2	67	22	18	0.527089	0.884615
Chr2	68	22	18	0.527089	0.884615
Chr2	69	22	18	0.527089	0.884615
Chr2	70	22	18	0.527089	0.884615
Chr2	71	22	18	0.527089	0.884615
Chr2	72	22	18	0.527089	0.884615
Chr2	73	22	18	0.527089	0.884615
Chr2	74	22	18	0.527089	0.884615
Chr2	75	22	18	0.527089	0.884615
Chr2	76	22	18	0.527089	0.884615
Chr2	77	22	18	0.527089	0.884615
Chr2	78	22	18	0.527089	0.884615
Chr2	79	22	18	0.527089	0.884615
Chr2	80	22	18	0.527089	0.884615
Chr2	81	22	18	0.527089	0.884615
Chr2	82	22	18	0.527089	0.884615
Chr2	83	22	18	0.527089	0.884615
Chr2	84	22	18	0.527089	0.884615
Chr2	85	22	18	0.527089	0.884615
Chr2	86	22	18	0.527089	0.884615
Chr2	87	22	18	0.527089	0.884615
Chr2	88	22	18	0.527089	0.884615
Chr2	89	22	18	0.527089	0.884615
Chr2	90	22	18	0.527089	0.884615
Chr2	91	22	18	0.527089	0.884615
Chr2	92	22	18	0.527089	0.884615
Chr2	93	22	18	0.527089	0.884615
Chr2	94	22	18	0.527089	0.884615
Chr2	95	22	18	0.527089	0.884615
Chr2	96	22	18	0.527089	0.884615
Chr2	97	22	18	0.527089	0.884615
Chr2	98	22	18	0.527089	0.884615
Chr2	99	22	18	0.527089	0.884615
Chr2	100	22	18	0.527089	0.884615
Chr2	101	22	18	0.527089	0.884615
Chr2	102	22	18	0.527089	0.884615
Chr2	103	22	18	0.527089	0.884615
Chr2	104	22	18	0.527089	0.884615
Chr2	105	22	18	0.527089	0.884615
Chr2	106	22	18	0.527089	0.884615
Chr2	107	22	18	0.527089	0.884615
Chr2	108	21	19	0.75183	0.884615
Chr2	109	21	19	0.75183	0.884615
Chr2	110	21	19	0.75183	0.884615
Chr2	111	21	19	0.75183	0.884615
Chr2	112	21	19	0.75183	0.884615
Chr2	113	21	19	0.75183	0.884615
Chr2	114	21	19	0.75183	0.884615
Chr2	115	21	19	0.75183	0.884615
Chr2	116	21	19	0.75183	0.884615
Chr2	117	21	19	0.75183	0.884615
Chr2	118	22	18	0.527089	0.884615
Chr2	119	22	18	0.527089	0.884615
Chr2	120	22	18	0.527089	0.884615
Chr2	121	23	17	0.342782	0.861469
Chr2	122	23	17	0.342782	0.861469
Chr2	123	22	18	0.527089	0.884615
Chr2	124	22	18	0.527089	0.884615
Chr2	125	22	18	0.527089	0.884615
Chr2	126	22	18	0.527089	0.884615
Chr2	127	22	18	0.527089	0.884615
Chr2	128	22	18	0.527089	0.884615
Chr2	129	23	17	0.342782	0.861469
Chr2	130	23	17	0.342782	0.861469
Chr2	131	23	17	0.342782	0.861469
Chr2	132	23	17	0.342782	0.861469
Chr2	133	23	17	0.342782	0.861469
Chr2	134	23	17	0.342782	0.861469
Chr2	135	23	17	0.342782	0.861469
Chr2	136	23	17	0.342782	0.861469
Chr2	137	23	17	0.342782	0.861469
Chr2	138	23	17	0.342782	0.861469
Chr2	139	23	17	0.342782	0.861469
Chr2	140	23	17	0.342782	0.861469
Chr2	141	25	15	0.113846	0.683938
Chr2	142	25	15	0.113846	0.683938
Chr2	143	25	15	0.113846	0.683938
Chr2	144	25	15	0.113846	0.683938
Chr2	145	25	15	0.113846	0.683938
Chr2	146	25	15	0.113846	0.683938
Chr2	147	25	15	0.113846	0.683938
Chr2	148	25	15	0.113846	0.683938
Chr2	149	25	15	0.113846	0.683938
Chr2	150	25	15	0.113846	0.683938
Chr2	151	25	15	0.113846	0.683938
Chr2	152	25	15	0.113846	0.683938
Chr2	153	24	16	0.205903	0.686824
Chr2	154	24	16	0.205903	0.686824
Chr2	155	24	16	0.205903	0.686824
Chr2	156	24	16	0.205903	0.686824
Chr2	157	24	16	0.205903	0.686824
Chr2	158	24	16	0.205903	0.686824
Chr2	159	23	17	0.342782	0.861469
Chr2	160	23	17	0.342782	0.861469
Chr2	161	23	17	0.342782	0.861469
Chr2	162	23	17	0.342782	0.861469
Chr2	163	23	17	0.342782	0.861469
Chr2	164	23	17	0.342782	0.861469
Chr2	165	23	17	0.342782	0.861469
Chr2	166	23	17	0.342782	0.861469
Chr2	167	23	17	0.342782	0.861469
Chr2	168	23	17	0.342782	0.861469
Chr2	169	24	16	0.205903	0.686824
Chr2	170	24	16	0.205903	0.686824
Chr2	171	24	16	0.205903	0.686824
Chr2	172	24	16	0.205903	0.686824
Chr2	173	24	16	0.205903	0.686824
Chr2	174	24	16	0.205903	0.686824
Chr2	175	24	16	0.205903	0.686824
Chr2	176	24	16	0.205903	0.686824
Chr2	177	24	16	0.205903	0.686824
Chr2	178	24	16	0.205903	0.686824
Chr2	179	24	16	0.205903	0.686824
Chr2	180	24	16	0.205903	0.686824
Chr2	181	22	18	0.527089	0.884615
Chr2	182	22	18	0.527089	0.884615
Chr2	183	22	18	0.527089	0.884615
Chr2	184	22	18	0.527089	0.884615
Chr2	185	22	18	0.527089	0.884615
Chr2	186	22	18	0.527089	0.884615
Chr2	187	22	18	0.527089	0.884615
Chr2	188	22	18	0.527089	0.884615
Chr2	189	22	18	0.527089	0.884615
Chr2	190	22	18	0.527089	0.884615
Chr2	191	22	18	0.527089	0.884615
Chr2	192	22	18	0.527089	0.884615
Chr2	193	22	18	0.527089	0.884615
Chr2	194	22	18	0.527089	0.884615
Chr2	195	22	18	0.527089	0.884615
Chr2	196	22	18	0.527089	0.884615
Chr2	197	22	18	0.527089	0.884615
Chr2	198	22	18	0.527089	0.884615
Chr2	199	22	18	0.527089	0.884615
Chr2	200	22	18	0.527089	0.884615
Chr2	201	22	18	0.527089	0.884615
Chr2	202	23	17	0.342782	0.861469
Chr2	203	23	17	0.342782	0.861469
Chr2	204	23	17	0.342782	0.861469
Chr2	205	23	17	0.342782	0.861469
Chr2	206	23	17	0.342782	0.861469
Chr2	207	23	17	0.342782	0.861469
Chr2	208	23	17	0.342782	0.861469
Chr2	209	23	17	0.342782	0.861469
Chr2	210	23	17	0.342782	0.861469
Chr2	211	24	16	0.205903	0.686824
Chr2	212	24	16	0.205903	0.686824
Chr2	213	24	16	0.205903	0.686824
Chr2	214	24	16	0.205903	0.686824
Chr2	215	24	16	0.205903	0.686824
Chr2	216	24	16	0.205903	0.686824
Chr2	217	24	16	0.205903	0.686824
Chr2	218	24	16	0.205903	0.686824
Chr2	219	24	16	0.205903	0.686824
Chr2	220	24	16	0.205903	0.686824
Chr2	221	24	16	0.205903	0.686824
Chr2	222	25	15	0.113846	0.683938
Chr2	223	25	15	0.113846	0.683938
Chr2	224	25	15	0.113846	0.683938
Chr2	225	25	15	0.113846	0.683938
Chr2	226	25	15	0.113846	0.683938
Chr2	227	25	15	0.113846	0.683938
Chr2	228	25	15	0.113846	0.683938
Chr2	229	25	15	0.113846	0.683938
Chr2	230	25	15	0.113846	0.683938
Chr2	231	25	15	0.113846	0.683938
Chr2	232	25	15	0.113846	0.683938
Chr2	233	25	15	0.113846	0.683938
Chr2	234	25	15	0.113846	0.683938
Chr2	235	25	15	0.113846	0.683938
Chr2	236	26	14	0.0577796	0.492158
Chr2	237	26	14	0.0577796	0.492158
Chr2	238	26	14	0.0577796	0.492158
Chr2	239	26	14	0.0577796	0.492158
Chr2	240	26	14	0.0577796	0.492158
Chr2	241	26	14	0.0577796	0.492158
Chr2	242	26	14	0.0577796	0.492158
Chr2	243	26	14	0.0577796	0.492158
Chr2	244	26	14	0.0577796	0.492158
Chr2	245	26	14	0.0577796	0.492158
Chr2	246	26	14	0.0577796	0.492158
Chr2	247	26	14	0.0577796	0.492158
Chr2	248	26	14	0.0577796	0.492158
Chr2	249	26	14	0.0577796	0.492158
Chr2	250	26	14	0.0577796	0.492158
Chr2	251	26	14	0.0577796	0.492158
Chr2	252	26	14	0.0577796	0.492158
Chr2	253	26	14	0.0577796	0.492158
Chr2	254	27	13	0.0268567	0.485252
Chr2	255	27	13	0.0268567	0.485252
Chr2	256	27	13	0.0268567	0.485252
Chr2	257	28	12	0.011412	0.485252
Chr2	258	28	12	0.011412	0.485252
Chr2	259	28	12	0.011412	0.485252
Chr2	260	28	12	0.011412	0.485252
Chr2	261	28	12	0.011412	0.485252
Chr2	262	28	12	0.011412	0.485252
Chr2	263	28	12	0.011412	0.485252
Chr2	264	28	12	0.011412	0.485252
Chr2	265	27	13	0.0268567	0.485252
Chr2	266	27	13	0.0268567	0.485252
Chr2	267	27	13	0.0268567	0.485252
Chr2	268	27	13	0.0268567	0.485252
Chr2	269	27	13	0.0268567	0.485252
Chr2	270	27	13	0.0268567	0.485252
Chr2	271	27	13	0.0268567	0.485252
Chr2	272	27	13	0.0268567	0.485252
Chr2	273	27	13	0.0268567	0.485252
Chr2	274	27	13	0.0268567	0.485252
Chr2	275	27	13	0.0268567	0.485252
Chr2	276	27	13	0.0268567	0.485252
Chr2	277	27	13	0.0268567	0.485252
Chr2	278	27	13	0.0268567	0.485252
Chr2	279	27	13	0.0268567	0.485252
Chr2	280	27	13	0.0268567	0.485252
Chr2	281	27	13	0.0268567	0.485252
Chr2	282	27	13	0.0268567	0.485252
Chr2	283	27	13	0.0268567	0.485252
Chr2	284	27	13	0.0268567	0.485252
Chr2	285	27	13	0.0268567	0.485252
Chr2	286	27	13	0.0268567	0.485252
Chr2	287	27	13	0.0268567	0.485252
Chr2	288	27	13	0.0268567	0.485252
Chr2	289	27	13	0.0268567	0.485252
Chr2	290	27	13	0.0268567	0.485252
Chr2	291	27	13	0.0268567	0.485252
Chr2	292	27	13	0.0268567	0.485252
Chr2	293	27	13	0.0268567	0.485252
Chr2	294	27	13	0.0268567	0.485252
Chr2	295	27	13	0.0268567	0.485252
Chr2	296	27	13	0.0268567	0.485252
Chr2	297	27	13	0.0268567	0.485252
Chr2	298	27	13	0.0268567	0.485252
Chr2	299	27	13	0.0268567	0.485252
Chr2	300	27	13	0.0268567	0.485252
Chr2	301	27	13	0.0268567	0.485252
Chr2	302	27	13	0.0268567	0.485252
Chr2	303	27	13	0.0268567	0.485252
Chr2	304	27	13	0.0268567	0.485252
Chr2	305	28	12	0.011412	0.485252
Chr2	306	28	12	0.011412	0.485252
Chr2	307	28	12	0.011412	0.485252
Chr2	308	28	12	0.011412	0.485252
Chr2	309	28	12	0.011412	0.485252
Chr2	310	28	12	0.011412	0.485252
Chr2	311	28	12	0.011412	0.485252
Chr2	312	27	13	0.0268567	0.485252
Chr2	313	27	13	0.0268567	0.485252
Chr2	314	27	13	0.0268567	0.485252
Chr2	315	27	13	0.0268567	0.485252
Chr2	316	27	13	0.0268567	0.485252
Chr2	317	27	13	0.0268567	0.485252
Chr2	318	27	13	0.0268567	0.485252
Chr2	319	27	13	0.0268567	0.485252
Chr2	320	27	13	0.0268567	0.485252
Chr2	321	27	13	0.0268567	0.485252
Chr2	322	27	13	0.0268567	0.485252
Chr2	323	27	13	0.0268567	0.485252
Chr2	324	27	13	0.0268567	0.485252
Chr2	325	27	13	0.0268567	0.485252
Chr2	326	27	13	0.0268567	0.485252
Chr2	327	27	13	0.0268567	0.485252
Chr2	328	27	13	0.0268567	0.485252
Chr2	329	27	13	0.0268567	0.485252
Chr2	330	27	13	0.0268567	0.485252
Chr2	331	27	13	0.0268567	0.485252
Chr2	332	27	13	0.0268567	0.485252
Chr2	333	27	13	0.0268567	0.485252
Chr2	334	27	13	0.0268567	0.485252
Chr2	335	27	13	0.0268567	0.485252
Chr2	336	27	13	0.0268567	0.485252
Chr2	337	27	13	0.0268567	0.485252
Chr2	338	27	13	0.0268567	0.485252
Chr2	339	27	13	0.0268567	0.485252
Chr2	340	27	13	0.0268567	0.485252
Chr2	341	27	13	0.0268567	0.485252
Chr2	342	27	13	0.0268567	0.485252
Chr2	343	27	13	0.0268567	0.485252
Chr2	344	27	13	0.0268567	0.485252
Chr2	345	27	13	0.0268567	0.485252
Chr2	346	27	13	0.0268567	0.485252
Chr2	347	27	13	0.0268567	0.485252
Chr2	348	27	13	0.0268567	0.485252
Chr2	349	27	13	0.0268567	0.485252
Chr2	350	27	13	0.0268567	0.485252
Chr2	351	27	13	0.0268567	0.485252
Chr2	352	27	13	0.0268567	0.485252
Chr2	353	27	13	0.0268567	0.485252
Chr2	354	27	13	0.0268567	0.485252
Chr2	355	27	13	0.0268567	0.485252
Chr2	356	27	13	0.0268567	0.485252
Chr2	357	27	13	0.0268567	0.485252
Chr2	358	27	13	0.0268567	0.485252
Chr2	359	27	13	0.0268567	0.485252
Chr2	360	27	13	0.0268567	0.485252
Chr2	361	28	12	0.011412	0.485252
Chr2	362	28	12	0.011412	0.485252
Chr2	363	28	12	0.011412	0.485252
Chr2	364	28	12	0.011412	0.485252
Chr2	365	28	12	0.011412	0.485252
Chr2	366	28	12	0.011412	0.485252
Chr2	367	28	12	0.011412	0.485252
Chr2	368	28	12	0.011412	0.485252
Chr2	369	27	13	0.0268567	0.485252
Chr2	370	27	13	0.0268567	0.485252
Chr2	371	27	13	0.0268567	0.485252
Chr2	372	27	13	0.0268567	0.485252
Chr2	373	27	13	0.0268567	0.485252
Chr2	374	26	14	0.0577796	0.492158
Chr2	375	26	14	0.0577796	0.492158
Chr2	376	26	14	0.0577796	0.492158
Chr2	377	26	14	0.0577796	0.492158
Chr2	378	26	14	0.0577796	0.492158
Chr2	379	26	14	0.0577796	0.492158
Chr2	380	26	14	0.0577796	0.492158
Chr2	381	26	14	0.0577796	0.492158
Chr2	382	26	14	0.0577796	0.492158
Chr2	383	26	14	0.0577796	0.492158
Chr2	384	26	14	0.0577796	0.492158
Chr2	385	26	14	0.0577796	0.492158
Chr2	386	26	14	0.0577796	0.492158
Chr2	387	26	14	0.0577796	0.492158
Chr2	388	26	14	0.0577796	0.492158
Chr2	389	26	14	0.0577796	0.492158
Chr2	390	26	14	0.0577796	0.492158
Chr2	391	26	14	0.0577796	0.492158
Chr2	392	26	14	0.0577796	0.492158
Chr2	393	26	14	0.0577796	0.492158
Chr3	0	19	21	0.75183	0.884615
Chr3	1	19	21	0.75183	0.884615
Chr3	2	19	21	0.75183	0.884615
Chr3	3	19	21	0.75183	0.884615
Chr3	4	19	21	0.75183	0.884615
Chr3	5	19	21	0.75183	0.884615
Chr3	6	19	21	0.75183	0.884615
Chr3	7	19	21	0.75183	0.884615
Chr3	8	19	21	0.75183	0.884615
Chr3	9	20	20	1	1
Chr3	10	20	20	1	1
Chr3	11	20	20	1	1
Chr3	12	20	20	1	1
Chr3	13	20	20	1	1
Chr3	14	21	19	0.75183	0.884615
Chr3	15	21	19	0.75183	0.884615
Chr3	16	21	19	0.75183	0.884615
Chr3	17	21	19	0.75183	0.884615
Chr3	18	21	19	0.75183	0.884615
Chr3	19	21	19	0.75183	0.884615
Chr3	20	21	19	0.75183	0.884615
Chr3	21	19	21	0.75183	0.884615
Chr3	22	19	21	0.75183	0.884615
Chr3	23	19	21	0.75183	0.884615
Chr3	24	19	21	0.75183	0.884615
Chr3	25	19	21	0.75183	0.884615
Chr3	26	19	21	0.75183	0.884615
Chr3	27	19	21	0.75183	0.884615
Chr3	28	19	21	0.75183	0.884615
Chr3	29	19	21	0.75183	0.884615
Chr3	30	19	21	0.75183	0.884615
Chr3	31	19	21	0.75183	0.884615
Chr3	32	19	21	0.75183	0.884615
Chr3	33	19	21	0.75183	0.884615
Chr3	34	19	21	0.75183	0.884615
Chr3	35	19	21	0.75183	0.884615
Chr3	36	19	21	0.75183	0.884615
Chr3	37	19	21	0.75183	0.884615
Chr3	38	20	20	1	1
Chr3	39	20	20	1	1
Chr3	40	20	20	1	1
Chr3	41	20	20	1	1
Chr3	42	20	20	1	1
Chr3	43	20	20	1	1
Chr3	44	20	20	1	1
Chr3	45	20	20	1	1
Chr3	46	20	20	1	1
Chr3	47	20	20	1	1
Chr3	48	20	20	1	1
Chr3	49	20	20	1	1
Chr3	50	20	20	1	1
Chr3	51	20	20	1	1
Chr3	52	20	20	1	1
Chr3	53	20	20	1	1
Chr3	54	20	20	1	1
Chr3	55	20	20	1	1
Chr3	56	20	20	1	1
Chr3	57	20	20	1	1
Chr3	58	20	20	1	1
Chr3	59	20	20	1	1
Chr3	60	20	20	1	1
Chr3	61	20	20	1	1
Chr3	62	20	20	1	1
Chr3	63	20	20	1	1
Chr3	64	20	20	1	1
Chr3	65	20	20	1	1
Chr3	66	20	20	1	1
Chr3	67	20	20	1	1
Chr3	68	20	20	1	1
Chr3	69	20	20	1	1
Chr3	70	20	20	1	1
Chr3	71	20	20	1	1
Chr3	72	20	20	1	1
Chr3	73	20	20	1	1
Chr3	74	20	20	1	1
Chr3	75	20	20	1	1
Chr3	76	20	20	1	1
Chr3	77	20	20	1	1
Chr3	78	20	20	1	1
Chr3	79	20	20	1	1
Chr3	80	20	20	1	1
Chr3	81	20	20	1	1
Chr3	82	20	20	1	1
Chr3	83	20	20	1	1
Chr3	84	20	20	1	1
Chr3	85	20	20	1	1
Chr3	86	20	20	1	1
Chr3	87	21	19	0.75183	0.884615
Chr3	88	21	19	0.75183	0.884615
Chr3	89	21	19	0.75183	0.884615
Chr3	90	21	19	0.75183	0.884615
Chr3	91	21	19	0.75183	0.884615
Chr3	92	22	18	0.527089	0.884615
Chr3	93	22	18	0.527089	0.884615
Chr3	94	22	18	0.527089	0.884615
Chr3	95	22	18	0.527089	0.884615
Chr3	96	22	18	0.527089	0.884615
Chr3	97	22	18	0.527089	0.884615
Chr3	98	22	18	0.527089	0.884615
Chr3	99	22	18	0.527089	0.884615
Chr3	100	22	18	0.527089	0.884615
Chr3	101	22	18	0.527089	0.884615
Chr3	102	21	19	0.75183	0.884615
Chr3	103	21	19	0.75183	0.884615
Chr3	104	21	19	0.75183	0.884615
Chr3	105	21	19	0.75183	0.884615
Chr3	106	21	19	0.75183	0.884615
Chr3	107	21	19	0.75183	0.884615
Chr3	108	21	19	0.75183	0.884615
Chr3	109	21	19	0.75183	0.884615
Chr3	110	22	18	0.527089	0.884615
Chr3	111	22	18	0.527089	0.884615
Chr3	112	22	18	0.527089	0.884615
Chr3	113	22	18	0.527089	0.884615
Chr3	114	22	18	0.527089	0.884615
Chr3	115	22	18	0.527089	0.884615
Chr3	116	22	18	0.527089	0.884615
Chr3	117	21	19	0.75183	0.884615
Chr3	118	21	19	0.75183	0.884615
Chr3	119	21	19	0.75183	0.884615
Chr3	120	21	19	0.75183	0.884615
Chr3	121	21	19	0.75183	0.884615
Chr3	122	21	19	0.75183	0.884615
Chr3	123	21	19	0.75183	0.884615
Chr3	124	21	19	0.75183	0.884615
Chr3	125	21	19	0.75183	0.884615
Chr3	126	21	19	0.75183	0.884615
Chr3	127	21	19	0.75183	0.884615
Chr3	128	21	19	0.75183	0.884615
Chr3	129	21	19	0.75183	0.884615
Chr3	130	21	19	0.75183	0.884615
Chr3	131	21	19	0.75183	0.884615
Chr3	132	21	19	0.75183	0.884615
Chr3	133	21	19	0.75183	0.884615
Chr3	134	21	19	0.75183	0.884615
Chr3	135	21	19	0.75183	0.884615
Chr3	136	21	19	0.75183	0.884615
Chr3	137	21	19	0.75183	0.884615
Chr3	138	21	19	0.75183	0.884615
Chr3	139	21	19	0.75183	0.884615
Chr3	140	21	19	0.75183	0.884615
Chr3	141	21	19	0.75183	0.884615
Chr3	142	21	19	0.75183	0.884615
Chr3	143	21	19	0.75183	0.884615
Chr3	144	21	19	0.75183	0.884615
Chr3	145	21	19	0.75183	0.884615
Chr3	146	21	19	0.75183	0.884615
Chr3	147	21	19	0.75183	0.884615
Chr3	148	21	19	0.75183	0.884615
Chr3	149	21	19	0.75183	0.884615
Chr3	150	20	20	1	1
Chr3	151	20	20	1	1
Chr3	152	20	20	1	1
Chr3	153	20	20	1	1
Chr3	154	20	20	1	1
Chr3	155	20	20	1	1
Chr3	156	20	20	1	1
Chr3	157	20	20	1	1
Chr3	158	20	20	1	1
Chr3	159	20	20	1	1
Chr3	160	19	21	0.75183	0.884615
Chr3	161	19	21	0.75183	0.884615
Chr3	162	19	21	0.75183	0.884615
Chr3	163	19	21	0.75183	0.884615
Chr3	164	19	21	0.75183	0.884615
Chr3	165	18	22	0.527089	0.884615
Chr3	166	17	23	0.342782	0.861469
Chr3	167	17	23	0.342782	0.861469
Chr3	168	16	24	0.205903	0.686824
Chr3	169	16	24	0.205903	0.686824
Chr3	170	16	24	0.205903	0.686824
Chr3	171	16	24	0.205903	0.686824
Chr3	172	16	24	0.205903	0.686824
Chr3	173	16	24	0.205903	0.686824
Chr3	174	16	24	0.205903	0.686824
Chr3	175	16	24	0.205903	0.686824
Chr3	176	16	24	0.205903	0.686824
Chr3	177	16	24	0.205903	0.686824
Chr3	178	16	24	0.205903	0.686824
Chr3	179	18	22	0.527089	0.884615
Chr3	180	17	23	0.342782	0.861469
Chr3	181	17	23	0.342782	0.861469
Chr3	182	17	23	0.342782	0.861469
Chr3	183	17	23	0.342782	0.861469
Chr3	184	17	23	0.342782	0.861469
Chr3	185	17	23	0.342782	0.861469
Chr3	186	17	23	0.342782	0.861469
Chr3	187	17	23	0.342782	0.861469
Chr3	188	17	23	0.342782	0.861469
Chr3	189	17	23	0.342782	0.861469
Chr3	190	17	23	0.342782	0.861469
Chr3	191	17	23	0.342782	0.861469
Chr3	192	17	23	0.342782	0.861469
Chr3	193	17	23	0.342782	0.861469
Chr3	194	17	23	0.342782	0.861469
Chr3	195	17	23	0.342782	0.861469
Chr3	196	18	22	0.527089	0.884615
Chr3	197	18	22	0.527089	0.884615
Chr3	198	18	22	0.527089	0.884615
Chr3	199	18	22	0.527089	0.884615
Chr3	200	18	22	0.527089	0.884615
Chr3	201	17	23	0.342782	0.861469
Chr3	202	17	23	0.342782	0.861469
Chr3	203	17	23	0.342782	0.861469
Chr3	204	17	23	0.342782	0.861469
Chr3	205	17	23	0.342782	0.861469
Chr3	206	17	23	0.342782	0.861469
Chr3	207	17	23	0.342782	0.861469
Chr3	208	16	24	0.205903	0.686824
Chr3	209	16	24	0.205903	0.686824
Chr3	210	16	24	0.205903	0.686824
Chr3	211	16	24	0.205903	0.686824
Chr3	212	16	24	0.205903	0.686824
Chr3	213	16	24	0.205903	0.686824
Chr3	214	16	24	0.205903	0.686824
Chr3	215	16	24	0.205903	0.686824
Chr3	216	16	24	0.205903	0.686824
Chr3	217	16	24	0.205903	0.686824
Chr3	218	16	24	0.205903	0.686824
Chr3	219	17	23	0.342782	0.861469
Chr3	220	17	23	0.342782	0.861469
Chr3	221	17	23	0.342782	0.861469
Chr3	222	17	23	0.342782	0.861469
Chr3	223	17	23	0.342782	0.861469
Chr3	224	17	23	0.342782	0.861469
Chr3	225	17	23	0.342782	0.861469
Chr3	226	16	24	0.205903	0.686824
Chr3	227	16	24	0.205903	0.686824
Chr3	228	16	24	0.205903	0.686824
Chr3	229	16	24	0.205903	0.686824
Chr3	230	16	24	0.205903	0.686824
Chr3	231	16	24	0.205903	0.686824
Chr3	232	16	24	0.205903	0.686824
Chr3	233	16	24	0.205903	0.686824
Chr3	234	16	24	0.205903	0.686824
Chr3	235	16	24	0.205903	0.686824
Chr3	236	16	24	0.205903	0.686824
Chr3	237	16	24	0.205903	0.686824
Chr3	238	16	24	0.205903	0.686824
Chr3	239	16	24	0.205903	0.686824
Chr3	240	16	24	0.205903	0.686824
Chr3	241	16	24	0.205903	0.686824
Chr3	242	16	24	0.205903	0.686824
Chr3	243	16	24	0.205903	0.686824
Chr3	244	16	24	0.205903	0.686824
Chr3	245	16	24	0.205903	0.686824
Chr3	246	16	24	0.205903	0.686824
Chr3	247	16	24	0.205903	0.686824
Chr3	248	16	24	0.205903	0.686824
Chr3	249	16	24	0.205903	0.686824
Chr3	250	16	24	0.205903	0.686824
Chr3	251	16	24	0.205903	0.686824
Chr3	252	16	24	0.205903	0.686824
Chr3	253	16	24	0.205903	0.686824
Chr3	254	16	24	0.205903	0.686824
Chr3	255	16	24	0.205903	0.686824
Chr3	256	16	24	0.205903	0.686824
Chr3	257	16	24	0.205903	0.686824
Chr3	258	16	24	0.205903	0.686824
Chr3	259	16	24	0.205903	0.686824
Chr3	260	16	24	0.205903	0.686824
Chr3	261	16	24	0.205903	0.686824
Chr3	262	16	24	0.205903	0.686824
Chr3	263	16	24	0.205903	0.686824
Chr3	264	16	24	0.205903	0.686824
Chr3	265	16	24	0.205903	0.686824
Chr3	266	16	24	0.205903	0.686824
Chr3	267	16	24	0.205903	0.686824
Chr3	268	16	24	0.205903	0.686824
Chr3	269	16	24	0.205903	0.686824
Chr3	270	16	24	0.205903	0.686824
Chr3	271	16	24	0.205903	0.686824
Chr3	272	16	24	0.205903	0.686824
Chr3	273	16	24	0.205903	0.686824
Chr3	274	16	24	0.205903	0.686824
Chr3	275	16	24	0.205903	0.686824
Chr3	276	16	24	0.205903	0.686824
Chr3	277	16	24	0.205903	0.686824
Chr3	278	16	24	0.205903	0.686824
Chr3	279	16	24	0.205903	0.686824
Chr3	280	16	24	0.205903	0.686824
Chr3	281	16	24	0.205903	0.686824
Chr3	282	16	24	0.205903	0.686824
Chr3	283	16	24	0.205903	0.686824
Chr3	284	16	24	0.205903	0.686824
Chr3	285	16	24	0.205903	0.686824
Chr3	286	16	24	0.205903	0.686824
Chr3	287	16	24	0.205903	0.686824
Chr3	288	16	24	0.205903	0.686824
Chr3	289	16	24	0.205903	0.686824
Chr3	290	16	24	0.205903	0.686824
Chr3	291	16	24	0.205903	0.686824
Chr3	292	16	24	0.205903	0.686824
Chr3	293	16	24	0.205903	0.686824
Chr3	294	16	24	0.205903	0.686824
Chr3	295	16	24	0.205903	0.686824
Chr3	296	16	24	0.205903	0.686824
Chr3	297	16	24	0.205903	0.686824
Chr3	298	16	24	0.205903	0.686824
Chr3	299	16	24	0.205903	0.686824
Chr3	300	16	24	0.205903	0.686824
Chr3	301	16	24	0.205903	0.686824
Chr3	302	16	24	0.205903	0.686824
Chr3	303	16	24	0.205903	0.686824
Chr3	304	16	24	0.205903	0.686824
Chr3	305	16	24	0.205903	0.686824
Chr3	306	16	24	0.205903	0.686824
Chr3	307	16	24	0.205903	0.686824
Chr3	308	16	24	0.205903	0.686824
Chr3	309	16	24	0.205903	0.686824
Chr3	310	15	25	0.113846	0.683938
Chr3	311	15	25	0.113846	0.683938
Chr3	312	15	25	0.113846	0.683938
Chr3	313	15	25	0.113846	0.683938
Chr3	314	15	25	0.113846	0.683938
Chr3	315	15	25	0.113846	0.683938
Chr3	316	15	25	0.113846	0.683938
Chr3	317	15	25	0.113846	0.683938
Chr3	318	15	25	0.113846	0.683938
Chr3	319	16	24	0.205903	0.686824
Chr3	320	16	24	0.205903	0.686824
Chr3	321	16	24	0.205903	0.686824
Chr3	322	16	24	0.205903	0.686824
Chr3	323	16	24	0.205903	0.686824
Chr3	324	16	24	0.205903	0.686824
Chr3	325	16	24	0.205903	0.686824
Chr3	326	16	24	0.205903	0.686824
Chr3	327	16	24	0.205903	0.686824
Chr3	328	16	24	0.205903	0.686824
Chr3	329	17	23	0.342782	0.861469
Chr3	330	17	23	0.342782	0.861469
Chr3	331	18	22	0.527089	0.884615
Chr3	332	17	23	0.342782	0.861469
Chr3	333	17	23	0.342782	0.861469
Chr3	334	17	23	0.342782	0.861469
Chr3	335	17	23	0.342782	0.861469
Chr3	336	17	23	0.342782	0.861469
Chr3	337	17	23	0.342782	0.861469
Chr3	338	17	23	0.342782	0.861469
Chr3	339	17	23	0.342782	0.861469
Chr3	340	17	23	0.342782	0.861469
Chr3	341	18	22	0.527089	0.884615
Chr3	342	18	22	0.527089	0.884615
Chr3	343	18	22	0.527089	0.884615
Chr3	344	18	22	0.527089	0.884615
Chr3	345	18	22	0.527089	0.884615
Chr3	346	18	22	0.527089	0.884615
Chr3	347	18	22	0.527089	0.884615
Chr3	348	18	22	0.527089	0.884615
Chr3	349	18	22	0.527089	0.884615
Chr3	350	18	22	0.527089	0.884615
Chr3	351	18	22	0.527089	0.884615
Chr3	352	18	22	0.527089	0.884615
Chr3	353	18	22	0.527089	0.884615
Chr3	354	18	22	0.527089	0.884615
Chr3	355	18	22	0.527089	0.884615
Chr3	356	18	22	0.527089	0.884615
Chr3	357	18	22	0.527089	0.884615
Chr3	358	18	22	0.527089	0.884615
Chr3	359	18	22	0.527089	0.884615
Chr3	360	19	21	0.75183	0.884615
Chr3	361	19	21	0.75183	0.884615
Chr3	362	19	21	0.75183	0.884615
Chr3	363	19	21	0.75183	0.884615
Chr3	364	20	20	1	1
Chr3	365	20	20	1	1
Chr3	366	20	20	1	1
Chr3	367	20	20	1	1
Chr3	368	20	20	1	1
Chr3	369	20	20	1	1
Chr3	370	20	20	1	1
Chr3	371	20	20	1	1
Chr3	372	20	20	1	1
Chr3	373	20	20	1	1
Chr3	374	20	20	1	1
Chr3	375	20	20	1	1
Chr3	376	20	20	1	1
Chr3	377	20	20	1	1
Chr3	378	20	20	1	1
Chr3	379	20	20	1	1
Chr3	380	20	20	1	1
Chr3	381	20	20	1	1
Chr3	382	20	20	1	1
Chr3	383	20	20	1	1
Chr3	384	20	20	1	1
Chr3	385	20	20	1	1
Chr3	386	20	20	1	1
Chr3	387	20	20	1	1
Chr3	388	20	20	1	1
Chr3	389	20	20	1	1
Chr3	390	20	20	1	1
Chr3	391	20	20	1	1
Chr3	392	20	20	1	1
Chr3	393	21	19	0.75183	0.884615
Chr3	394	21	19	0.75183	0.884615
Chr3	395	21	19	0.75183	0.884615
Chr3	396	21	19	0.75183	0.884615
Chr3	397	21	19	0.75183	0.884615
Chr3	398	21	19	0.75183	0.884615
Chr3	399	21	19	0.75183	0.884615
Chr3	400	21	19	0.75183	0.884615
Chr3	401	21	19	0.75183	0.884615
Chr3	402	21	19	0.75183	0.884615
Chr3	403	21	19	0.75183	0.884615
Chr3	404	21	19	0.75183	0.884615
Chr3	405	21	19	0.75183	0.884615
Chr3	406	21	19	0.75183	0.884615
Chr3	407	21	19	0.75183	0.884615
Chr3	408	21	19	0.75183	0.884615
Chr3	409	21	19	0.75183	0.884615
Chr3	410	21	19	0.75183	0.884615
Chr3	411	21	19	0.75183	0.884615
Chr3	412	21	19	0.75183	0.884615
Chr3	413	21	19	0.75183	0.884615
Chr3	414	21	19	0.75183	0.884615
Chr3	415	21	19	0.75183	0.884615
Chr3	416	21	19	0.75183	0.884615
Chr3	417	21	19	0.75183	0.884615
Chr3	418	21	19	0.75183	0.884615
Chr3	419	21	19	0.75183	0.884615
Chr3	420	21	19	0.75183	0.884615
Chr3	421	22	18	0.527089	0.884615
Chr3	422	22	18	0.527089	0.884615
Chr3	423	21	19	0.75183	0.884615
Chr3	424	21	19	0.75183	0.884615
Chr3	425	21	19	0.75183	0.884615
Chr3	426	21	19	0.75183	0.884615
Chr3	427	21	19	0.75183	0.884615
Chr3	428	21	19	0.75183	0.884615
Chr3	429	21	19	0.75183	0.884615
Chr3	430	21	19	0.75183	0.884615
Chr3	431	21	19	0.75183	0.884615
Chr3	432	21	19	0.75183	0.884615
Chr3	433	21	19	0.75183	0.884615
Chr3	434	21	19	0.75183	0.884615
Chr3	435	21	19	0.75183	0.884615
Chr3	436	21	19	0.75183	0.884615
Chr3	437	21	19	0.75183	0.884615
Chr3	438	21	19	0.75183	0.884615
Chr3	439	21	19	0.75183	0.884615
Chr3	440	21	19	0.75183	0.884615
Chr3	441	21	19	0.75183	0.884615
Chr3	442	21	19	0.75183	0.884615
Chr3	443	21	19	0.75183	0.884615
Chr3	444	21	19	0.75183	0.884615
Chr3	445	20	20	1	1
Chr3	446	20	20	1	1
Chr3	447	20	20	1	1
Chr3	448	20	20	1	1
Chr3	449	20	20	1	1
Chr3	450	20	20	1	1
Chr3	451	20	20	1	1
Chr3	452	20	20	1	1
Chr3	453	20	20	1	1
Chr3	454	20	20	1	1
Chr3	455	20	20	1	1
Chr3	456	20	20	1	1
Chr3	457	20	20	1	1
Chr3	458	20	20	1	1
Chr3	459	20	20	1	1
Chr3	460	20	20	1	1
Chr3	461	20	20	1	1
Chr3	462	20	20	1	1
Chr3	463	20	20	1	1
Chr3	464	21	19	0.75183	0.884615
Chr3	465	21	19	0.75183	0.884615
Chr3	466	21	19	0.75183	0.884615
Chr3	467	21	19	0.75183	0.884615
Chr3	468	21	19	0.75183	0.884615
Chr3	469	21	19	0.75183	0.884615
Chr4	0	23	17	0.342782	0.861469
Chr4	1	23	17	0.342782	0.861469
Chr4	2	23	17	0.342782	0.861469
Chr4	3	23	17	0.342782	0.861469
Chr4	4	23	17	0.342782	0.861469
Chr4	5	23	17	0.342782	0.861469
Chr4	6	22	18	0.527089	0.884615
Chr4	7	22	18	0.527089	0.884615
Chr4	8	23	17	0.342782	0.861469
Chr4	9	23	17	0.342782	0.861469
Chr4	10	23	17	0.342782	0.861469
Chr4	11	23	17	0.342782	0.861469
Chr4	12	23	17	0.342782	0.861469
Chr4	13	23	17	0.342782	0.861469
Chr4	14	23	17	0.342782	0.861469
Chr4	15	23	17	0.342782	0.861469
Chr4	16	23	17	0.342782	0.861469
Chr4	17	23	17	0.342782	0.861469
Chr4	18	23	17	0.342782	0.861469
Chr4	19	23	17	0.342782	0.861469
Chr4	20	23	17	0.342782	0.861469
Chr4	21	23	17	0.342782	0.861469
Chr4	22	23	17	0.342782	0.861469
Chr4	23	23	17	0.342782	0.861469
Chr4	24	23	17	0.342782	0.861469
Chr4	25	22	18	0.527089	0.884615
Chr4	26	22	18	0.527089	0.884615
Chr4	27	21	19	0.75183	0.884615
Chr4	28	21	19	0.75183	0.884615
Chr4	29	21	19	0.75183	0.884615
Chr4	30	21	19	0.75183	0.884615
Chr4	31	21	19	0.75183	0.884615
Chr4	32	21	19	0.75183	0.884615
Chr4	33	21	19	0.75183	0.884615
Chr4	34	21	19	0.75183	0.884615
Chr4	35	21	19	0.75183	0.884615
Chr4	36	21	19	0.75183	0.884615
Chr4	37	21	19	0.75183	0.884615
Chr4	38	21	19	0.75183	0.884615
Chr4	39	21	19	0.75183	0.884615
Chr4	40	21	19	0.75183	0.884615
Chr4	41	21	19	0.75183	0.884615
Chr4	42	21	19	0.75183	0.884615
Chr4	43	21	19	0.75183	0.884615
Chr4	44	21	19	0.75183	0.884615
Chr4	45	21	19	0.75183	0.884615
Chr4	46	21	19	0.75183	0.884615
Chr4	47	21	19	0.75183	0.884615
Chr4	48	21	19	0.75183	0.884615
Chr4	49	21	19	0.75183	0.884615
Chr4	50	21	19	0.75183	0.884615
Chr4	51	21	19	0.75183	0.884615
Chr4	52	21	19	0.75183	0.884615
Chr4	53	21	19	0.75183	0.884615
Chr4	54	21	19	0.75183	0.884615
Chr4	55	21	19	0.75183	0.884615
Chr4	56	22	18	0.527089	0.884615
Chr4	57	22	18	0.527089	0.884615
Chr4	58	22	18	0.527089	0.884615
Chr4	59	22	18	0.527089	0.884615
Chr4	60	22	18	0.527089	0.884615
Chr4	61	22	18	0.527089	0.884615
Chr4	62	22	18	0.527089	0.884615
Chr4	63	22	18	0.527089	0.884615
Chr4	64	22	18	0.527089	0.884615
Chr4	65	22	18	0.527089	0.884615
Chr4	66	22	18	0.527089	0.884615
Chr4	67	22	18	0.527089	0.884615
Chr4	68	22	18	0.527089	0.884615
Chr4	69	22	18	0.527089	0.884615
Chr4	70	22	18	0.527089	0.884615
Chr4	71	22	18	0.527089	0.884615
Chr4	72	22	18	0.527089	0.884615
Chr4	73	22	18	0.527089	0.884615
Chr4	74	22	18	0.527089	0.884615
Chr4	75	22	18	0.527089	0.884615
Chr4	76	22	18	0.527089	0.884615
Chr4	77	22	18	0.527089	0.884615
Chr4	78	22	18	0.527089	0.884615
Chr4	79	22	18	0.527089	0.884615
Chr4	80	22	18	0.527089	0.884615
Chr4	81	22	18	0.527089	0.884615
Chr4	82	22	18	0.527089	0.884615
Chr4	83	22	18	0.527089	0.884615
Chr4	84	22	18	0.527089	0.884615
Chr4	85	22	18	0.527089	0.884615
Chr4	86	22	18	0.527089	0.884615
Chr4	87	22	18	0.527089	0.884615
Chr4	88	22	18	0.527089	0.884615
Chr4	89	22	18	0.527089	0.884615
Chr4	90	22	18	0.527089	0.884615
Chr4	91	22	18	0.527089	0.884615
Chr4	92	22	18	0.527089	0.884615
Chr4	93	22	18	0.527089	0.884615
Chr4	94	22	18	0.527089	0.884615
Chr4	95	22	18	0.527089	0.884615
Chr4	96	22	18	0.527089	0.884615
Chr4	97	22	18	0.527089	0.884615
Chr4	98	22	18	0.527089	0.884615
Chr4	99	22	18	0.527089	0.884615
Chr4	100	22	18	0.527089	0.884615
Chr4	101	22	18	0.527089	0.884615
Chr4	102	22	18	0.527089	0.884615
Chr4	103	22	18	0.527089	0.884615
Chr4	104	22	18	0.527089	0.884615
Chr4	105	22	18	0.527089	0.884615
Chr4	106	22	18	0.527089	0.884615
Chr4	107	22	18	0.527089	0.884615
Chr4	108	22	18	0.527089	0.884615
Chr4	109	22	18	0.527089	0.884615
Chr4	110	19	21	0.75183	0.884615
Chr4	111	19	21	0.75183	0.884615
Chr4	112	19	21	0.75183	0.884615
Chr4	113	19	21	0.75183	0.884615
Chr4	114	19	21	0.75183	0.884615
Chr4	115	19	21	0.75183	0.884615
Chr4	116	19	21	0.75183	0.884615
Chr4	117	19	21	0.75183	0.884615
Chr4	118	19	21	0.75183	0.884615
Chr4	119	19	21	0.75183	0.884615
Chr4	120	19	21	0.75183	0.884615
Chr4	121	19	21	0.75183	0.884615
Chr4	122	19	21	0.75183	0.884615
Chr4	123	19	21	0.75183	0.884615
Chr4	124	21	19	0.75183	0.884615
Chr4	125	21	19	0.75183	0.884615
Chr4	126	21	19	0.75183	0.884615
Chr4	127	21	19	0.75183	0.884615
Chr4	128	21	19	0.75183	0.884615
Chr4	129	21	19	0.75183	0.884615
Chr4	130	21	19	0.75183	0.884615
Chr4	131	21	19	0.75183	0.884615
Chr4	132	21	19	0.75183	0.884615
Chr4	133	21	19	0.75183	0.884615
Chr4	134	21	19	0.75183	0.884615
Chr4	135	21	19	0.75183	0.884615
Chr4	136	21	19	0.75183	0.884615
Chr4	137	21	19	0.75183	0.884615
Chr4	138	21	19	0.75183	0.884615
Chr4	139	21	19	0.75183	0.884615
Chr4	140	22	18	0.527089	0.884615
Chr4	141	22	18	0.527089	0.884615
Chr4	142	21	19	0.75183	0.884615
Chr4	143	21	19	0.75183	0.884615
Chr4	144	21	19	0.75183	0.884615
Chr4	145	21	19	0.75183	0.884615
Chr4	146	21	19	0.75183	0.884615
Chr4	147	21	19	0.75183	0.884615
Chr4	148	21	19	0.75183	0.884615
Chr4	149	21	19	0.75183	0.884615
Chr4	150	21	19	0.75183	0.884615
Chr4	151	21	19	0.75183	0.884615
Chr4	152	21	19	0.75183	0.884615
Chr4	153	21	19	0.75183	0.884615
Chr4	154	21	19	0.75183	0.884615
Chr4	155	21	19	0.75183	0.884615
Chr4	156	22	18	0.527089	0.884615
Chr4	157	22	18	0.527089	0.884615
Chr4	158	22	18	0.527089	0.884615
Chr4	159	22	18	0.527089	0.884615
Chr4	160	22	18	0.527089	0.884615
Chr4	161	21	19	0.75183	0.884615
Chr4	162	21	19	0.75183	0.884615
Chr4	163	21	19	0.75183	0.884615
Chr4	164	21	19	0.75183	0.884615
Chr4	165	20	20	1	1
Chr4	166	20	20	1	1
Chr4	167	20	20	1	1
Chr4	168	20	20	1	1
Chr4	169	20	20	1	1
Chr4	170	20	20	1	1
Chr4	171	20	20	1	1
Chr4	172	20	20	1	1
Chr4	173	20	20	1	1
Chr4	174	20	20	1	1
Chr4	175	20	20	1	1
Chr4	176	20	20	1	1
Chr4	177	20	20	1	1
Chr4	178	20	20	1	1
Chr4	179	20	20	1	1
Chr4	180	20	20	1	1
Chr4	181	20	20	1	1
Chr4	182	20	20	1	1
Chr4	183	20	20	1	1
Chr4	184	20	20	1	1
Chr4	185	20	20	1	1
Chr4	186	20	20	1	1
Chr4	187	20	20	1	1
Chr4	188	20	20	1	1
Chr4	189	20	20	1	1
Chr4	190	20	20	1	1
Chr4	191	20	20	1	1
Chr4	192	20	20	1	1
Chr4	193	20	20	1	1
Chr4	194	20	20	1	1
Chr4	195	20	20	1	1
Chr4	196	20	20	1	1
Chr4	197	20	20	1	1
Chr4	198	20	20	1	1
Chr4	199	20	20	1	1
Chr4	200	20	20	1	1
Chr4	201	20	20	1	1
Chr4	202	20	20	1	1
Chr4	203	20	20	1	1
Chr4	204	20	20	1	1
Chr4	205	21	19	0.75183	0.884615
Chr4	206	21	19	0.75183	0.884615
Chr4	207	21	19	0.75183	0.884615
Chr4	208	21	19	0.75183	0.884615
Chr4	209	21	19	0.75183	0.884615
Chr4	210	21	19	0.75183	0.884615
Chr4	211	21	19	0.75183	0.884615
Chr4	212	21	19	0.75183	0.884615
Chr4	213	21	19	0.75183	0.884615
Chr4	214	21	19	0.75183	0.884615
Chr4	215	21	19	0.75183	0.884615
Chr4	216	21	19	0.75183	0.884615
Chr4	217	21	19	0.75183	0.884615
Chr4	218	21	19	0.75183	0.884615
Chr4	219	21	19	0.75183	0.884615
Chr4	220	21	19	0.75183	0.884615
Chr4	221	21	19	0.75183	0.884615
Chr4	222	21	19	0.75183	0.884615
Chr4	223	21	19	0.75183	0.884615
Chr4	224	21	19	0.75183	0.884615
Chr4	225	21	19	0.75183	0.884615
Chr4	226	21	19	0.75183	0.884615
Chr4	227	21	19	0.75183	0.884615
Chr4	228	21	19	0.75183	0.884615
Chr4	229	20	20	1	1
Chr4	230	20	20	1	1
Chr4	231	20	20	1	1
Chr4	232	20	20	1	1
Chr4	233	20	20	1	1
Chr4	234	20	20	1	1
Chr4	235	21	19	0.75183	0.884615
Chr4	236	21	19	0.75183	0.884615
Chr4	237	21	19	0.75183	0.884615
Chr4	238	21	19	0.75183	0.884615
Chr4	239	21	19	0.75183	0.884615
Chr4	240	20	20	1	1
Chr4	241	20	20	1	1
Chr4	242	20	20	1	1
Chr4	243	20	20	1	1
Chr4	244	20	20	1	1
Chr4	245	20	20	1	1
Chr4	246	20	20	1	1
Chr4	247	20	20	1	1
Chr4	248	20	20	1	1
Chr4	249	20	20	1	1
Chr4	250	20	20	1	1
Chr4	251	20	20	1	1
Chr4	252	20	20	1	1
Chr4	253	20	20	1	1
Chr4	254	20	20	1	1
Chr4	255	20	20	1	1
Chr4	256	20	20	1	1
Chr4	257	20	20	1	1
Chr4	258	20	20	1	1
Chr4	259	20	20	1	1
Chr4	260	19	21	0.75183	0.884615
Chr4	261	19	21	0.75183	0.884615
Chr4	262	19	21	0.75183	0.884615
Chr4	263	18	22	0.527089	0.884615
Chr4	264	18	22	0.527089	0.884615
Chr4	265	18	22	0.527089	0.884615
Chr4	266	18	22	0.527089	0.884615
Chr4	267	18	22	0.527089	0.884615
Chr4	268	18	22	0.527089	0.884615
Chr4	269	18	22	0.527089	0.884615
Chr4	270	18	22	0.527089	0.884615
Chr4	271	18	22	0.527089	0.884615
Chr4	272	18	22	0.527089	0.884615
Chr4	273	18	22	0.527089	0.884615
Chr4	274	20	20	1	1
Chr4	275	20	20	1	1
Chr4	276	20	20	1	1
Chr4	277	20	20	1	1
Chr4	278	20	20	1	1
Chr4	279	20	20	1	1
Chr4	280	20	20	1	1
Chr4	281	20	20	1	1
Chr4	282	20	20	1	1
Chr4	283	20	20	1	1
Chr4	284	20	20	1	1
Chr4	285	20	20	1	1
Chr4	286	20	20	1	1
Chr4	287	20	20	1	1
Chr4	288	20	20	1	1
Chr4	289	20	20	1	1
Chr4	290	20	20	1	1
Chr4	291	20	20	1	1
Chr4	292	20	20	1	1
Chr4	293	20	20	1	1
Chr4	294	21	19	0.75183	0.884615
Chr4	295	21	19	0.75183	0.884615
Chr4	296	20	20	1	1
Chr4	297	20	20	1	1
Chr4	298	20	20	1	1
Chr4	299	20	20	1	1
Chr4	300	20	20	1	1
Chr4	301	20	20	1	1
Chr4	302	20	20	1	1
Chr4	303	20	20	1	1
Chr4	304	20	20	1	1
Chr4	305	20	20	1	1
Chr4	306	20	20	1	1
Chr4	307	20	20	1	1
Chr4	308	20	20	1	1
Chr4	309	20	20	1	1
Chr4	310	20	20	1	1
Chr4	311	20	20	1	1
Chr4	312	20	20	1	1
Chr4	313	20	20	1	1
Chr4	314	20	20	1	1
Chr4	315	20	20	1	1
Chr4	316	20	20	1	1
Chr4	317	20	20	1	1
Chr4	318	19	21	0.75183	0.884615
Chr4	319	19	21	0.75183	0.884615
Chr4	320	19	21	0.75183	0.884615
Chr4	321	19	21	0.75183	0.884615
Chr4	322	20	20	1	1
Chr4	323	20	20	1	1
Chr4	324	20	20	1	1
Chr4	325	20	20	1	1
Chr4	326	19	21	0.75183	0.884615
Chr4	327	19	21	0.75183	0.884615
Chr4	328	19	21	0.75183	0.884615
Chr4	329	19	21	0.75183	0.884615
Chr4	330	19	21	0.75183	0.884615
Chr4	331	19	21	0.75183	0.884615
Chr4	332	19	21	0.75183	0.884615
Chr4	333	19	21	0.75183	0.884615
Chr4	334	20	20	1	1
Chr4	335	20	20	1	1
Chr4	336	20	20	1	1
Chr4	337	20	20	1	1
Chr4	338	20	20	1	1
Chr4	339	20	20	1	1
Chr4	340	20	20	1	1
Chr4	341	20	20	1	1
Chr4	342	20	20	1	1
Chr4	343	20	20	1	1
Chr4	344	20	20	1	1
Chr4	345	20	20	1	1
Chr4	346	20	20	1	1
Chr4	347	20	20	1	1
Chr4	348	21	19	0.75183	0.884615
Chr4	349	21	19	0.75183	0.884615
Chr4	350	21	19	0.75183	0.884615
Chr4	351	21	19	0.75183	0.884615
Chr4	352	21	19	0.75183	0.884615
Chr4	353	22	18	0.527089	0.884615
Chr4	354	22	18	0.527089	0.884615
Chr4	355	22	18	0.527089	0.884615
Chr4	356	21	19	0.75183	0.884615
Chr4	357	21	19	0.75183	0.884615
Chr4	358	21	19	0.75183	0.884615
Chr4	359	21	19	0.75183	0.884615
Chr4	360	21	19	0.75183	0.884615
Chr4	361	20	20	1	1
Chr4	362	20	20	1	1
Chr4	363	20	20	1	1
Chr4	364	20	20	1	1
Chr4	365	20	20	1	1
Chr4	366	20	20	1	1
Chr4	367	20	20	1	1
Chr4	368	20	20	1	1
Chr4	369	20	20	1	1
Chr4	370	20	20	1	1
Chr4	371	20	20	1	1
Chr5	0	24	16	0.205903	0.686824
Chr5	1	24	16	0.205903	0.686824
Chr5	2	24	16	0.205903	0.686824
Chr5	3	24	16	0.205903	0.686824
Chr5	4	24	16	0.205903	0.686824
Chr5	5	24	16	0.205903	0.686824
Chr5	6	24	16	0.205903	0.686824
Chr5	7	24	16	0.205903	0.686824
Chr5	8	25	15	0.113846	0.683938
Chr5	9	25	15	0.113846	0.683938
Chr5	10	25	15	0.113846	0.683938
Chr5	11	25	15	0.113846	0.683938
Chr5	12	25	15	0.113846	0.683938
Chr5	13	25	15	0.113846	0.683938
Chr5	14	25	15	0.113846	0.683938
Chr5	15	25	15	0.113846	0.683938
Chr5	16	25	15	0.113846	0.683938
Chr5	17	25	15	0.113846	0.683938
Chr5	18	25	15	0.113846	0.683938
Chr5	19	25	15	0.113846	0.683938
Chr5	20	25	15	0.113846	0.683938
Chr5	21	25	15	0.113846	0.683938
Chr5	22	25	15	0.113846	0.683938
Chr5	23	25	15	0.113846	0.683938
Chr5	24	25	15	0.113846	0.683938
Chr5	25	25	15	0.113846	0.683938
Chr5	26	25	15	0.113846	0.683938
Chr5	27	24	16	0.205903	0.686824
Chr5	28	24	16	0.205903	0.686824
Chr5	29	24	16	0.205903	0.686824
Chr5	30	24	16	0.205903	0.686824
Chr5	31	24	16	0.205903	0.686824
Chr5	32	24	16	0.205903	0.686824
Chr5	33	24	16	0.205903	0.686824
Chr5	34	24	16	0.205903	0.686824
Chr5	35	24	16	0.205903	0.686824
Chr5	36	24	16	0.205903	0.686824
Chr5	37	24	16	0.205903	0.686824
Chr5	38	23	17	0.342782	0.861469
Chr5	39	23	17	0.342782	0.861469
Chr5	40	23	17	0.342782	0.861469
Chr5	41	23	17	0.342782	0.861469
Chr5	42	22	18	0.527089	0.884615
Chr5	43	22	18	0.527089	0.884615
Chr5	44	22	18	0.527089	0.884615
Chr5	45	22	18	0.527089	0.884615
Chr5	46	22	18	0.527089	0.884615
Chr5	47	22	18	0.527089	0.884615
Chr5	48	22	18	0.527089	0.884615
Chr5	49	22	18	0.527089	0.884615
Chr5	50	22	18	0.527089	0.884615
Chr5	51	21	19	0.75183	0.884615
Chr5	52	21	19	0.75183	0.884615
Chr5	53	21	19	0.75183	0.884615
Chr5	54	21	19	0.75183	0.884615
Chr5	55	21	19	0.75183	0.884615
Chr5	56	21	19	0.75183	0.884615
Chr5	57	21	19	0.75183	0.884615
Chr5	58	21	19	0.75183	0.884615
Chr5	59	21	19	0.75183	0.884615
Chr5	60	21	19	0.75183	0.884615
Chr5	61	21	19	0.75183	0.884615
Chr5	62	21	19	0.75183	0.884615
Chr5	63	21	19	0.75183	0.884615
Chr5	64	21	19	0.75183	0.884615
Chr5	65	21	19	0.75183	0.884615
Chr5	66	21	19	0.75183	0.884615
Chr5	67	21	19	0.75183	0.884615
Chr5	68	21	19	0.75183	0.884615
Chr5	69	21	19	0.75183	0.884615
Chr5	70	21	19	0.75183	0.884615
Chr5	71	21	19	0.75183	0.884615
Chr5	72	21	19	0.75183	0.884615
Chr5	73	21	19	0.75183	0.884615
Chr5	74	21	19	0.75183	0.884615
Chr5	75	21	19	0.75183	0.884615
Chr5	76	21	19	0.75183	0.884615
Chr5	77	21	19	0.75183	0.884615
Chr5	78	21	19	0.75183	0.884615
Chr5	79	21	19	0.75183	0.884615
Chr5	80	21	19	0.75183	0.884615
Chr5	81	21	19	0.75183	0.884615
Chr5	82	21	19	0.75183	0.884615
Chr5	83	21	19	0.75183	0.884615
Chr5	84	21	19	0.75183	0.884615
Chr5	85	21	19	0.75183	0.884615
Chr5	86	21	19	0.75183	0.884615
Chr5	87	21	19	0.75183	0.884615
Chr5	88	21	19	0.75183	0.884615
Chr5	89	21	19	0.75183	0.884615
Chr5	90	21	19	0.75183	0.884615
Chr5	91	21	19	0.75183	0.884615
Chr5	92	21	19	0.75183	0.884615
Chr5	93	21	19	0.75183	0.884615
Chr5	94	21	19	0.75183	0.884615
Chr5	95	19	21	0.75183	0.884615
Chr5	96	19	21	0.75183	0.884615
Chr5	97	19	21	0.75183	0.884615
Chr5	98	19	21	0.75183	0.884615
Chr5	99	19	21	0.75183	0.884615
Chr5	100	19	21	0.75183	0.884615
Chr5	101	19	21	0.75183	0.884615
Chr5	102	19	21	0.75183	0.884615
Chr5	103	19	21	0.75183	0.884615
Chr5	104	19	21	0.75183	0.884615
Chr5	105	18	22	0.527089	0.884615
Chr5	106	18	22	0.527089	0.884615
Chr5	107	18	22	0.527089	0.884615
Chr5	108	18	22	0.527089	0.884615
Chr5	109	18	22	0.527089	0.884615
Chr5	110	18	22	0.527089	0.884615
Chr5	111	18	22	0.527089	0.884615
Chr5	112	18	22	0.527089	0.884615
Chr5	113	19	21	0.75183	0.884615
Chr5	114	20	20	1	1
Chr5	115	20	20	1	1
Chr5	116	20	20	1	1
Chr5	117	20	20	1	1
Chr5	118	20	20	1	1
Chr5	119	20	20	1	1
Chr5	120	20	20	1	1
Chr5	121	20	20	1	1
Chr5	122	19	21	0.75183	0.884615
Chr5	123	19	21	0.75183	0.884615
Chr5	124	19	21	0.75183	0.884615
Chr5	125	19	21	0.75183	0.884615
Chr5	126	19	21	0.75183	0.884615
Chr5	127	19	21	0.75183	0.884615
Chr5	128	19	21	0.75183	0.884615
Chr5	129	19	21	0.75183	0.884615
Chr5	130	19	21	0.75183	0.884615
Chr5	131	19	21	0.75183	0.884615
Chr5	132	19	21	0.75183	0.884615
Chr5	133	19	21	0.75183	0.884615
Chr5	134	19	21	0.75183	0.884615
Chr5	135	19	21	0.75183	0.884615
Chr5	136	18	22	0.527089	0.884615
Chr5	137	18	22	0.527089	0.884615
Chr5	138	18	22	0.527089	0.884615
Chr5	139	18	22	0.527089	0.884615
Chr5	140	18	22	0.527089	0.884615
Chr5	141	18	22	0.527089	0.884615
Chr5	142	18	22	0.527089	0.884615
Chr5	143	18	22	0.527089	0.884615
Chr5	144	18	22	0.527089	0.884615
Chr5	145	18	22	0.527089	0.884615
Chr5	146	18	22	0.527089	0.884615
Chr5	147	18	22	0.527089	0.884615
Chr5	148	18	22	0.527089	0.884615
Chr5	149	18	22	0.527089	0.884615
Chr5	150	18	22	0.527089	0.884615
Chr5	151	18	22	0.527089	0.884615
Chr5	152	18	22	0.527089	0.884615
[truncated: 387 more rows]

## Sheet: S7
Table S7: List of SNPs between line 49 and line 69 that could not be used to compare predicted genotype from WGBS reads and epigenotype from epigenotyping map.
Chromosome	Position	Explanation
Chr1	11947646	Parents not differentiable
Chr1	13150227	Parents not differentiable
Chr1	17231264	Parents not differentiable
Chr1	21683280	Parents not differentiable
Chr1	25334402	Parents not differentiable
Chr2	3843832	Parents not differentiable
Chr2	6438290	Parents not differentiable
Chr2	10750233	Parents not differentiable
Chr2	11362656	Parents not differentiable
Chr3	15580586	Insufficient coverage
Chr3	16713918	Parents not differentiable
Chr4	3685385	Insufficient coverage
Chr4	3688314	Parents not differentiable
Chr4	4128742	Parents not differentiable
Chr5	5513174	Parents not differentiable
Chr5	6434116	Parents not differentiable
Chr5	15603472	Parents not differentiable
Chr5	16956179	Parents not differentiable

## Sheet: S8
Table S8. Results for F2 SNPs comparing predicted epigenotype by epigenotyping map and predicted genotype by WGBS reads.
Note: For WGBS reads, number in parenthesis indicates number of reads supporting the base at that position. Uppercase and lowercase letters indicate plus and minus strand mapped reads.
Chromosome	Position	Centromeric	Sample	Predicted genotype (from WGBS reads)	Predicted epigenotype (from epigenotyping map)	Genotype-Epigenotype agreement	WGBS reads for sample at position	WGBS reads for maternal at position	WGBS reads for paternal at position
Chr1	16357120	Yes	F2-1	paternal	heterozygous	No	G(14) a(6)	A(13) a(9)	G(13) a(10)
Chr1	16357120	Yes	F2-2	heterozygous	heterozygous	Yes	A(6) G(5) a(13)	A(13) a(9)	G(13) a(10)
Chr1	16357120	Yes	F2-3	heterozygous	heterozygous	Yes	A(1) G(4) a(8)	A(13) a(9)	G(13) a(10)
Chr1	16357120	Yes	F2-4	paternal	paternal	Yes	G(7) a(9)	A(13) a(9)	G(13) a(10)
Chr1	16357120	Yes	F2-5	heterozygous	heterozygous	Yes	A(1) G(2) a(7)	A(13) a(9)	G(13) a(10)
Chr1	16357120	Yes	F2-6	paternal	paternal	Yes	G(11) a(6)	A(13) a(9)	G(13) a(10)
Chr1	16357120	Yes	F2-7	paternal	heterozygous	No	G(12) a(5)	A(13) a(9)	G(13) a(10)
Chr1	16357120	Yes	F2-8	maternal	maternal	Yes	A(8) a(3)	A(13) a(9)	G(13) a(10)
Chr1	16357120	Yes	F2-9	heterozygous	heterozygous	Yes	A(5) G(7) a(6)	A(13) a(9)	G(13) a(10)
Chr1	16357120	Yes	F2-10	paternal	paternal	Yes	G(12) a(7) c(1)	A(13) a(9)	G(13) a(10)
Chr1	16357120	Yes	F2-11	paternal	paternal	Yes	G(9) a(5)	A(13) a(9)	G(13) a(10)
Chr1	16357120	Yes	F2-12	paternal	paternal	Yes	G(6) a(4)	A(13) a(9)	G(13) a(10)
Chr1	16357120	Yes	F2-13	maternal	maternal	Yes	A(8) a(5)	A(13) a(9)	G(13) a(10)
Chr1	16357120	Yes	F2-14	maternal	maternal	Yes	A(5) a(9)	A(13) a(9)	G(13) a(10)
Chr1	16357120	Yes	F2-15	maternal	maternal	Yes	A(9)	A(13) a(9)	G(13) a(10)
Chr1	16357120	Yes	F2-16	heterozygous	heterozygous	Yes	A(6) G(3) a(6)	A(13) a(9)	G(13) a(10)
Chr1	16357120	Yes	F2-17	maternal	maternal	Yes	A(8) a(5)	A(13) a(9)	G(13) a(10)
Chr1	16357120	Yes	F2-18	heterozygous	heterozygous	Yes	A(2) G(4) a(8)	A(13) a(9)	G(13) a(10)
Chr1	16357120	Yes	F2-19	maternal	maternal	Yes	A(5) a(1)	A(13) a(9)	G(13) a(10)
Chr1	16357120	Yes	F2-20	heterozygous	heterozygous	Yes	A(8) G(4) a(8)	A(13) a(9)	G(13) a(10)
Chr1	21994614	No	F2-1	paternal	paternal	Yes	A(8) t(8)	T(9) c(8)	A(11) t(14)
Chr1	21994614	No	F2-2	heterozygous	heterozygous	Yes	A(6) T(6) c(5) t(6)	T(9) c(8)	A(11) t(14)
Chr1	21994614	No	F2-3	heterozygous	maternal	No	T(7) c(5) t(1)	T(9) c(8)	A(11) t(14)
Chr1	21994614	No	F2-4	paternal	paternal	Yes	A(14) t(12)	T(9) c(8)	A(11) t(14)
Chr1	21994614	No	F2-5	maternal	maternal	Yes	T(11) c(7)	T(9) c(8)	A(11) t(14)
Chr1	21994614	No	F2-6	heterozygous	heterozygous	Yes	A(4) T(2) c(4) t(11)	T(9) c(8)	A(11) t(14)
Chr1	21994614	No	F2-7	paternal	paternal	Yes	A(9) t(11)	T(9) c(8)	A(11) t(14)
Chr1	21994614	No	F2-8	heterozygous	heterozygous	Yes	A(5) T(9) c(7) t(6)	T(9) c(8)	A(11) t(14)
Chr1	21994614	No	F2-9	heterozygous	heterozygous	Yes	A(5) T(2) c(7) t(5)	T(9) c(8)	A(11) t(14)
Chr1	21994614	No	F2-10	heterozygous	heterozygous	Yes	A(8) T(2) c(8) t(6)	T(9) c(8)	A(11) t(14)
Chr1	21994614	No	F2-11	paternal	paternal	Yes	A(7) t(11)	T(9) c(8)	A(11) t(14)
Chr1	21994614	No	F2-12	paternal	paternal	Yes	A(8) t(12)	T(9) c(8)	A(11) t(14)
Chr1	21994614	No	F2-13	maternal	maternal	Yes	T(3) c(11)	T(9) c(8)	A(11) t(14)
Chr1	21994614	No	F2-14	heterozygous	heterozygous	Yes	A(2) T(5) c(3) t(8)	T(9) c(8)	A(11) t(14)
Chr1	21994614	No	F2-15	maternal	maternal	Yes	T(5) c(11)	T(9) c(8)	A(11) t(14)
Chr1	21994614	No	F2-16	heterozygous	heterozygous	Yes	A(2) T(1) c(7) t(4)	T(9) c(8)	A(11) t(14)
Chr1	21994614	No	F2-17	maternal	maternal	Yes	T(10) c(6)	T(9) c(8)	A(11) t(14)
Chr1	21994614	No	F2-18	heterozygous	heterozygous	Yes	A(4) T(4) c(1) t(5)	T(9) c(8)	A(11) t(14)
Chr1	21994614	No	F2-19	maternal	maternal	Yes	T(4) c(13)	T(9) c(8)	A(11) t(14)
Chr1	21994614	No	F2-20	heterozygous	heterozygous	Yes	A(4) T(1) t(2)	T(9) c(8)	A(11) t(14)
Chr1	28566739	No	F2-1	heterozygous	heterozygous	Yes	T(10) g(6) t(1)	T(7) g(15)	T(4) t(2)
Chr1	28566739	No	F2-2	paternal	paternal	Yes	T(9) t(5)	T(7) g(15)	T(4) t(2)
Chr1	28566739	No	F2-3	heterozygous	heterozygous	Yes	T(6) g(5) t(2)	T(7) g(15)	T(4) t(2)
Chr1	28566739	No	F2-4	maternal	maternal	Yes	T(4) g(3)	T(7) g(15)	T(4) t(2)
Chr1	28566739	No	F2-5	heterozygous	heterozygous	Yes	T(5) g(2) t(2)	T(7) g(15)	T(4) t(2)
Chr1	28566739	No	F2-6	heterozygous	heterozygous	Yes	T(8) g(4) t(2)	T(7) g(15)	T(4) t(2)
Chr1	28566739	No	F2-7	heterozygous	heterozygous	Yes	T(3) g(6) t(1)	T(7) g(15)	T(4) t(2)
Chr1	28566739	No	F2-8	heterozygous	heterozygous	Yes	T(7) g(3) t(1)	T(7) g(15)	T(4) t(2)
Chr1	28566739	No	F2-9	maternal	maternal	Yes	T(10) g(6)	T(7) g(15)	T(4) t(2)
Chr1	28566739	No	F2-10	heterozygous	heterozygous	Yes	T(6) g(7) t(2)	T(7) g(15)	T(4) t(2)
Chr1	28566739	No	F2-11	maternal	maternal	Yes	T(5) g(7)	T(7) g(15)	T(4) t(2)
Chr1	28566739	No	F2-12	paternal	paternal	Yes	T(5) t(2)	T(7) g(15)	T(4) t(2)
Chr1	28566739	No	F2-13	heterozygous	heterozygous	Yes	T(6) g(4) t(2)	T(7) g(15)	T(4) t(2)
Chr1	28566739	No	F2-14	paternal	paternal	Yes	T(10) t(8)	T(7) g(15)	T(4) t(2)
Chr1	28566739	No	F2-15	maternal	maternal	Yes	T(4) g(6)	T(7) g(15)	T(4) t(2)
Chr1	28566739	No	F2-16	heterozygous	heterozygous	Yes	T(3) g(3) t(4)	T(7) g(15)	T(4) t(2)
Chr1	28566739	No	F2-17	maternal	maternal	Yes	T(4) g(5)	T(7) g(15)	T(4) t(2)
Chr1	28566739	No	F2-18	maternal	maternal	Yes	T(6) g(6)	T(7) g(15)	T(4) t(2)
Chr1	28566739	No	F2-19	maternal	maternal	Yes	T(1) g(9)	T(7) g(15)	T(4) t(2)
Chr1	28566739	No	F2-20	heterozygous	heterozygous	Yes	T(10) g(2) t(2)	T(7) g(15)	T(4) t(2)
Chr2	5798506	No	F2-1	heterozygous	heterozygous	Yes	T(4) g(9) t(11)	T(3) g(19)	T(1) t(14)
Chr2	5798506	No	F2-2	paternal	paternal	Yes	T(9) t(16)	T(3) g(19)	T(1) t(14)
Chr2	5798506	No	F2-3	heterozygous	heterozygous	Yes	T(4) g(11) t(9)	T(3) g(19)	T(1) t(14)
Chr2	5798506	No	F2-4	paternal	paternal	Yes	T(3) t(21)	T(3) g(19)	T(1) t(14)
Chr2	5798506	No	F2-5	heterozygous	heterozygous	Yes	T(1) g(11) t(9)	T(3) g(19)	T(1) t(14)
Chr2	5798506	No	F2-6	maternal	maternal	Yes	T(3) g(16)	T(3) g(19)	T(1) t(14)
Chr2	5798506	No	F2-7	heterozygous	heterozygous	Yes	T(3) g(12) t(9)	T(3) g(19)	T(1) t(14)
Chr2	5798506	No	F2-8	maternal	maternal	Yes	T(4) g(16)	T(3) g(19)	T(1) t(14)
Chr2	5798506	No	F2-9	maternal	maternal	Yes	C(1) T(8) g(20)	T(3) g(19)	T(1) t(14)
Chr2	5798506	No	F2-10	maternal	maternal	Yes	T(5) g(18)	T(3) g(19)	T(1) t(14)
Chr2	5798506	No	F2-11	maternal	maternal	Yes	T(5) g(14)	T(3) g(19)	T(1) t(14)
Chr2	5798506	No	F2-12	heterozygous	heterozygous	Yes	T(1) g(11) t(5)	T(3) g(19)	T(1) t(14)
Chr2	5798506	No	F2-13	paternal	paternal	Yes	T(5) t(15)	T(3) g(19)	T(1) t(14)
Chr2	5798506	No	F2-14	maternal	maternal	Yes	T(1) g(20)	T(3) g(19)	T(1) t(14)
Chr2	5798506	No	F2-15	heterozygous	heterozygous	Yes	T(3) g(13) t(3)	T(3) g(19)	T(1) t(14)
Chr2	5798506	No	F2-16	heterozygous	paternal	No	T(8) g(1) t(14)	T(3) g(19)	T(1) t(14)
Chr2	5798506	No	F2-17	paternal	paternal	Yes	T(1) t(17)	T(3) g(19)	T(1) t(14)
Chr2	5798506	No	F2-18	paternal	paternal	Yes	T(8) t(19)	T(3) g(19)	T(1) t(14)
Chr2	5798506	No	F2-19	heterozygous	heterozygous	Yes	T(3) g(7) t(8)	T(3) g(19)	T(1) t(14)
Chr2	5798506	No	F2-20	maternal	maternal	Yes	C(1) T(2) g(21)	T(3) g(19)	T(1) t(14)
Chr2	6067920	No	F2-1	heterozygous	heterozygous	Yes	A(3) T(8) t(12)	A(18) t(18)	T(14) t(12)
Chr2	6067920	No	F2-2	paternal	paternal	Yes	T(10) t(7)	A(18) t(18)	T(14) t(12)
Chr2	6067920	No	F2-3	heterozygous	heterozygous	Yes	A(11) T(8) t(14)	A(18) t(18)	T(14) t(12)
Chr2	6067920	No	F2-4	paternal	paternal	Yes	T(14) t(6)	A(18) t(18)	T(14) t(12)
Chr2	6067920	No	F2-5	heterozygous	heterozygous	Yes	A(3) T(6) t(12)	A(18) t(18)	T(14) t(12)
Chr2	6067920	No	F2-6	maternal	maternal	Yes	A(6) t(15)	A(18) t(18)	T(14) t(12)
Chr2	6067920	No	F2-7	heterozygous	heterozygous	Yes	A(2) T(5) t(9)	A(18) t(18)	T(14) t(12)
Chr2	6067920	No	F2-8	maternal	maternal	Yes	A(6) t(12)	A(18) t(18)	T(14) t(12)
Chr2	6067920	No	F2-9	maternal	maternal	Yes	A(12) t(18)	A(18) t(18)	T(14) t(12)
Chr2	6067920	No	F2-10	maternal	maternal	Yes	A(11) t(13)	A(18) t(18)	T(14) t(12)
Chr2	6067920	No	F2-11	maternal	maternal	Yes	A(7) t(5)	A(18) t(18)	T(14) t(12)
Chr2	6067920	No	F2-12	heterozygous	heterozygous	Yes	A(6) T(3) t(9)	A(18) t(18)	T(14) t(12)
Chr2	6067920	No	F2-13	paternal	paternal	Yes	T(10) t(15)	A(18) t(18)	T(14) t(12)
Chr2	6067920	No	F2-14	maternal	maternal	Yes	A(9) t(12)	A(18) t(18)	T(14) t(12)
Chr2	6067920	No	F2-15	heterozygous	heterozygous	Yes	A(3) T(3) t(5)	A(18) t(18)	T(14) t(12)
Chr2	6067920	No	F2-16	heterozygous	heterozygous	Yes	A(4) C(1) T(3) t(13)	A(18) t(18)	T(14) t(12)
Chr2	6067920	No	F2-17	paternal	paternal	Yes	T(8) t(8)	A(18) t(18)	T(14) t(12)
Chr2	6067920	No	F2-18	heterozygous	heterozygous	Yes	A(4) T(3) t(10)	A(18) t(18)	T(14) t(12)
Chr2	6067920	No	F2-19	heterozygous	heterozygous	Yes	A(4) T(3) t(9)	A(18) t(18)	T(14) t(12)
Chr2	6067920	No	F2-20	maternal	maternal	Yes	A(8) t(8)	A(18) t(18)	T(14) t(12)
Chr2	8585613	No	F2-1	maternal	maternal	Yes	G(11) a(15)	G(13) a(15)	A(10) a(24)
Chr2	8585613	No	F2-2	heterozygous	heterozygous	Yes	A(10) G(3) a(20)	G(13) a(15)	A(10) a(24)
Chr2	8585613	No	F2-3	heterozygous	heterozygous	Yes	A(10) G(9) a(17)	G(13) a(15)	A(10) a(24)
Chr2	8585613	No	F2-4	heterozygous	heterozygous	Yes	A(5) G(7) a(14)	G(13) a(15)	A(10) a(24)
Chr2	8585613	No	F2-5	heterozygous	heterozygous	Yes	A(8) G(8) a(12)	G(13) a(15)	A(10) a(24)
Chr2	8585613	No	F2-6	maternal	maternal	Yes	G(13) a(13)	G(13) a(15)	A(10) a(24)
Chr2	8585613	No	F2-7	heterozygous	heterozygous	Yes	A(1) G(8) a(9)	G(13) a(15)	A(10) a(24)
Chr2	8585613	No	F2-8	maternal	maternal	Yes	G(14) a(15)	G(13) a(15)	A(10) a(24)
Chr2	8585613	No	F2-9	heterozygous	heterozygous	Yes	A(3) G(7) a(14)	G(13) a(15)	A(10) a(24)
Chr2	8585613	No	F2-10	maternal	maternal	Yes	G(16) a(13)	G(13) a(15)	A(10) a(24)
Chr2	8585613	No	F2-11	heterozygous	heterozygous	Yes	A(7) G(8) a(11)	G(13) a(15)	A(10) a(24)
Chr2	8585613	No	F2-12	heterozygous	heterozygous	Yes	A(2) G(5) a(11)	G(13) a(15)	A(10) a(24)
Chr2	8585613	No	F2-13	paternal	paternal	Yes	A(14) a(11)	G(13) a(15)	A(10) a(24)
Chr2	8585613	No	F2-14	maternal	maternal	Yes	G(12) a(9)	G(13) a(15)	A(10) a(24)
Chr2	8585613	No	F2-15	heterozygous	heterozygous	Yes	A(5) G(3) a(12)	G(13) a(15)	A(10) a(24)
Chr2	8585613	No	F2-16	heterozygous	heterozygous	Yes	A(4) G(3) a(9)	G(13) a(15)	A(10) a(24)
Chr2	8585613	No	F2-17	paternal	paternal	Yes	A(7) a(7)	G(13) a(15)	A(10) a(24)
Chr2	8585613	No	F2-18	heterozygous	heterozygous	Yes	A(5) G(7) a(10)	G(13) a(15)	A(10) a(24)
Chr2	8585613	No	F2-19	maternal	maternal	Yes	G(6) a(12)	G(13) a(15)	A(10) a(24)
Chr2	8585613	No	F2-20	heterozygous	heterozygous	Yes	A(4) G(5) a(10)	G(13) a(15)	A(10) a(24)
Chr3	11305498	No	F2-1	heterozygous	heterozygous	Yes	T(20) a(9) c(9)	T(22) c(25)	T(16) a(17)
Chr3	11305498	No	F2-2	heterozygous	heterozygous	Yes	T(20) a(15) c(9)	T(22) c(25)	T(16) a(17)
Chr3	11305498	No	F2-3	heterozygous	heterozygous	Yes	T(13) a(16) c(7)	T(22) c(25)	T(16) a(17)
Chr3	11305498	No	F2-4	maternal	maternal	Yes	T(17) c(16)	T(22) c(25)	T(16) a(17)
Chr3	11305498	No	F2-5	paternal	paternal	Yes	T(9) a(20)	T(22) c(25)	T(16) a(17)
Chr3	11305498	No	F2-6	paternal	paternal	Yes	T(10) a(13)	T(22) c(25)	T(16) a(17)
Chr3	11305498	No	F2-7	paternal	paternal	Yes	T(17) a(17)	T(22) c(25)	T(16) a(17)
Chr3	11305498	No	F2-8	paternal	paternal	Yes	T(12) a(23)	T(22) c(25)	T(16) a(17)
Chr3	11305498	No	F2-9	heterozygous	heterozygous	Yes	T(10) a(10) c(6)	T(22) c(25)	T(16) a(17)
Chr3	11305498	No	F2-10	maternal	maternal	Yes	T(14) c(12)	T(22) c(25)	T(16) a(17)
Chr3	11305498	No	F2-11	paternal	paternal	Yes	T(10) a(40)	T(22) c(25)	T(16) a(17)
Chr3	11305498	No	F2-12	maternal	heterozygous	No	T(14) c(14)	T(22) c(25)	T(16) a(17)
Chr3	11305498	No	F2-13	paternal	paternal	Yes	T(15) a(22)	T(22) c(25)	T(16) a(17)
Chr3	11305498	No	F2-14	maternal	maternal	Yes	T(9) c(19)	T(22) c(25)	T(16) a(17)
Chr3	11305498	No	F2-15	heterozygous	heterozygous	Yes	T(9) a(11) c(10)	T(22) c(25)	T(16) a(17)
Chr3	11305498	No	F2-16	heterozygous	heterozygous	Yes	T(16) a(10) c(9)	T(22) c(25)	T(16) a(17)
Chr3	11305498	No	F2-17	heterozygous	heterozygous	Yes	T(10) a(10) c(7)	T(22) c(25)	T(16) a(17)
Chr3	11305498	No	F2-18	heterozygous	heterozygous	Yes	T(14) a(10) c(14)	T(22) c(25)	T(16) a(17)
Chr3	11305498	No	F2-19	paternal	paternal	Yes	T(11) a(24)	T(22) c(25)	T(16) a(17)
Chr3	11305498	No	F2-20	heterozygous	heterozygous	Yes	T(11) a(13) c(8)	T(22) c(25)	T(16) a(17)
Chr3	13451896	Yes	F2-1	heterozygous	heterozygous	Yes	A(5) T(1) c(9) t(11)	T(6) c(14)	A(12) t(12)
Chr3	13451896	Yes	F2-2	heterozygous	heterozygous	Yes	A(6) T(2) c(5) t(7)	T(6) c(14)	A(12) t(12)
Chr3	13451896	Yes	F2-3	heterozygous	heterozygous	Yes	A(5) C(1) T(4) c(6) t(5)	T(6) c(14)	A(12) t(12)
Chr3	13451896	Yes	F2-4	maternal	maternal	Yes	T(10) c(15)	T(6) c(14)	A(12) t(12)
Chr3	13451896	Yes	F2-5	paternal	paternal	Yes	A(8) t(14)	T(6) c(14)	A(12) t(12)
Chr3	13451896	Yes	F2-6	paternal	paternal	Yes	A(11) t(13)	T(6) c(14)	A(12) t(12)
Chr3	13451896	Yes	F2-7	paternal	paternal	Yes	A(14) t(18)	T(6) c(14)	A(12) t(12)
Chr3	13451896	Yes	F2-8	paternal	paternal	Yes	A(15) t(15)	T(6) c(14)	A(12) t(12)
Chr3	13451896	Yes	F2-9	heterozygous	heterozygous	Yes	A(4) C(1) T(10) c(5) t(3)	T(6) c(14)	A(12) t(12)
Chr3	13451896	Yes	F2-10	maternal	maternal	Yes	C(1) T(7) c(9)	T(6) c(14)	A(12) t(12)
Chr3	13451896	Yes	F2-11	paternal	paternal	Yes	A(14) t(11)	T(6) c(14)	A(12) t(12)
Chr3	13451896	Yes	F2-12	heterozygous	heterozygous	Yes	A(4) T(6) c(2) t(6)	T(6) c(14)	A(12) t(12)
Chr3	13451896	Yes	F2-13	paternal	paternal	Yes	A(12) t(11)	T(6) c(14)	A(12) t(12)
Chr3	13451896	Yes	F2-14	maternal	maternal	Yes	T(5) c(8)	T(6) c(14)	A(12) t(12)
Chr3	13451896	Yes	F2-15	heterozygous	heterozygous	Yes	A(3) T(1) c(5) t(8)	T(6) c(14)	A(12) t(12)
Chr3	13451896	Yes	F2-16	heterozygous	heterozygous	Yes	A(3) T(3) c(2) t(3)	T(6) c(14)	A(12) t(12)
Chr3	13451896	Yes	F2-17	heterozygous	heterozygous	Yes	A(2) C(2) T(2) c(4) t(4)	T(6) c(14)	A(12) t(12)
Chr3	13451896	Yes	F2-18	heterozygous	heterozygous	Yes	A(4) c(4) t(9)	T(6) c(14)	A(12) t(12)
Chr3	13451896	Yes	F2-19	paternal	paternal	Yes	A(8) t(4)	T(6) c(14)	A(12) t(12)
Chr3	13451896	Yes	F2-20	heterozygous	heterozygous	Yes	A(6) T(4) c(3) t(4)	T(6) c(14)	A(12) t(12)
Chr3	15087189	Yes	F2-1	heterozygous	heterozygous	Yes	T(4) g(8) t(6)	T(6) t(7)	T(10) g(16)
Chr3	15087189	Yes	F2-2	heterozygous	heterozygous	Yes	T(8) g(4) t(3)	T(6) t(7)	T(10) g(16)
Chr3	15087189	Yes	F2-3	heterozygous	heterozygous	Yes	T(10) g(9) t(7)	T(6) t(7)	T(10) g(16)
Chr3	15087189	Yes	F2-4	maternal	maternal	Yes	T(8) t(9)	T(6) t(7)	T(10) g(16)
Chr3	15087189	Yes	F2-5	paternal	paternal	Yes	T(2) g(6)	T(6) t(7)	T(10) g(16)
Chr3	15087189	Yes	F2-6	paternal	paternal	Yes	T(8) g(9)	T(6) t(7)	T(10) g(16)
Chr3	15087189	Yes	F2-7	paternal	paternal	Yes	T(6) g(7)	T(6) t(7)	T(10) g(16)
Chr3	15087189	Yes	F2-8	paternal	paternal	Yes	T(8) g(14)	T(6) t(7)	T(10) g(16)
Chr3	15087189	Yes	F2-9	heterozygous	heterozygous	Yes	C(1) T(7) g(2) t(6)	T(6) t(7)	T(10) g(16)
Chr3	15087189	Yes	F2-10	maternal	maternal	Yes	T(6) t(9)	T(6) t(7)	T(10) g(16)
Chr3	15087189	Yes	F2-11	paternal	paternal	Yes	T(4) g(7)	T(6) t(7)	T(10) g(16)
Chr3	15087189	Yes	F2-12	heterozygous	heterozygous	Yes	T(4) g(2) t(3)	T(6) t(7)	T(10) g(16)
Chr3	15087189	Yes	F2-13	paternal	paternal	Yes	T(6) g(10)	T(6) t(7)	T(10) g(16)
Chr3	15087189	Yes	F2-14	maternal	heterozygous	No	T(7) t(8)	T(6) t(7)	T(10) g(16)
Chr3	15087189	Yes	F2-15	heterozygous	heterozygous	Yes	T(4) g(2) t(4)	T(6) t(7)	T(10) g(16)
Chr3	15087189	Yes	F2-16	heterozygous	heterozygous	Yes	T(1) g(6) t(2)	T(6) t(7)	T(10) g(16)
Chr3	15087189	Yes	F2-17	heterozygous	heterozygous	Yes	T(5) g(6) t(4)	T(6) t(7)	T(10) g(16)
Chr3	15087189	Yes	F2-18	heterozygous	heterozygous	Yes	T(8) g(4) t(4)	T(6) t(7)	T(10) g(16)
Chr3	15087189	Yes	F2-19	paternal	paternal	Yes	T(5) g(9)	T(6) t(7)	T(10) g(16)
Chr3	15087189	Yes	F2-20	heterozygous	heterozygous	Yes	T(5) g(3) t(2)	T(6) t(7)	T(10) g(16)
Chr3	19420736	No	F2-1	heterozygous	heterozygous	Yes	A(8) G(6) g(3) t(13)	G(17) g(5) t(12)	A(12) t(15)
Chr3	19420736	No	F2-2	heterozygous	heterozygous	Yes	A(3) G(6) g(1) t(18)	G(17) g(5) t(12)	A(12) t(15)
Chr3	19420736	No	F2-3	heterozygous	heterozygous	Yes	A(11) G(5) t(24)	G(17) g(5) t(12)	A(12) t(15)
Chr3	19420736	No	F2-4	maternal	maternal	Yes	G(9) g(2) t(4)	G(17) g(5) t(12)	A(12) t(15)
Chr3	19420736	No	F2-5	paternal	paternal	Yes	A(14) t(14)	G(17) g(5) t(12)	A(12) t(15)
Chr3	19420736	No	F2-6	heterozygous	heterozygous	Yes	A(11) G(6) g(3) t(7)	G(17) g(5) t(12)	A(12) t(15)
Chr3	19420736	No	F2-7	heterozygous	heterozygous	Yes	A(4) G(5) g(4) t(7)	G(17) g(5) t(12)	A(12) t(15)
Chr3	19420736	No	F2-8	paternal	paternal	Yes	A(14) t(15)	G(17) g(5) t(12)	A(12) t(15)
Chr3	19420736	No	F2-9	heterozygous	heterozygous	Yes	A(3) G(3) g(4) t(13)	G(17) g(5) t(12)	A(12) t(15)
Chr3	19420736	No	F2-10	maternal	maternal	Yes	G(12) g(5) t(11)	G(17) g(5) t(12)	A(12) t(15)
Chr3	19420736	No	F2-11	heterozygous	heterozygous	Yes	A(3) G(3) g(6) t(17)	G(17) g(5) t(12)	A(12) t(15)
Chr3	19420736	No	F2-12	heterozygous	heterozygous	Yes	A(7) G(1) g(1) t(8)	G(17) g(5) t(12)	A(12) t(15)
Chr3	19420736	No	F2-13	heterozygous	heterozygous	Yes	A(6) G(5) g(3) t(12)	G(17) g(5) t(12)	A(12) t(15)
Chr3	19420736	No	F2-14	heterozygous	heterozygous	Yes	A(4) G(4) g(1) t(10)	G(17) g(5) t(12)	A(12) t(15)
Chr3	19420736	No	F2-15	heterozygous	heterozygous	Yes	A(5) G(1) t(11)	G(17) g(5) t(12)	A(12) t(15)
Chr3	19420736	No	F2-16	heterozygous	heterozygous	Yes	A(10) G(2) g(5) t(12)	G(17) g(5) t(12)	A(12) t(15)
Chr3	19420736	No	F2-17	heterozygous	heterozygous	Yes	A(5) G(8) g(2) t(12)	G(17) g(5) t(12)	A(12) t(15)
Chr3	19420736	No	F2-18	paternal	paternal	Yes	A(15) t(12)	G(17) g(5) t(12)	A(12) t(15)
Chr3	19420736	No	F2-19	maternal	maternal	Yes	G(8) t(11)	G(17) g(5) t(12)	A(12) t(15)
Chr3	19420736	No	F2-20	heterozygous	heterozygous	Yes	A(3) G(2) t(13)	G(17) g(5) t(12)	A(12) t(15)
Chr3	20156977	No	F2-1	heterozygous	heterozygous	Yes	G(3) T(8) a(2) g(5)	G(17) a(19)	T(14) g(8)
Chr3	20156977	No	F2-2	heterozygous	heterozygous	Yes	G(9) T(1) a(4) g(6)	G(17) a(19)	T(14) g(8)
Chr3	20156977	No	F2-3	heterozygous	heterozygous	Yes	G(2) T(3) a(3) g(3)	G(17) a(19)	T(14) g(8)
Chr3	20156977	No	F2-4	maternal	maternal	Yes	G(11) a(13)	G(17) a(19)	T(14) g(8)
Chr3	20156977	No	F2-5	paternal	paternal	Yes	T(12) g(14)	G(17) a(19)	T(14) g(8)
Chr3	20156977	No	F2-6	heterozygous	heterozygous	Yes	G(5) T(10) a(9) g(7)	G(17) a(19)	T(14) g(8)
Chr3	20156977	No	F2-7	maternal	maternal	Yes	G(9) a(4)	G(17) a(19)	T(14) g(8)
Chr3	20156977	No	F2-8	paternal	paternal	Yes	T(11) g(12)	G(17) a(19)	T(14) g(8)
Chr3	20156977	No	F2-9	heterozygous	heterozygous	Yes	G(9) T(3) a(5) g(1)	G(17) a(19)	T(14) g(8)
Chr3	20156977	No	F2-10	maternal	maternal	Yes	G(12) a(12)	G(17) a(19)	T(14) g(8)
Chr3	20156977	No	F2-11	heterozygous	heterozygous	Yes	G(1) T(5) a(4) g(3)	G(17) a(19)	T(14) g(8)
Chr3	20156977	No	F2-12	heterozygous	heterozygous	Yes	G(2) T(2) a(1) g(4)	G(17) a(19)	T(14) g(8)
Chr3	20156977	No	F2-13	heterozygous	heterozygous	Yes	G(11) T(8) a(7) g(5)	G(17) a(19)	T(14) g(8)
Chr3	20156977	No	F2-14	heterozygous	heterozygous	Yes	G(4) T(5) a(2) g(5)	G(17) a(19)	T(14) g(8)
Chr3	20156977	No	F2-15	heterozygous	heterozygous	Yes	G(2) T(5) a(3) g(3)	G(17) a(19)	T(14) g(8)
Chr3	20156977	No	F2-16	heterozygous	heterozygous	Yes	G(2) T(1) a(1) g(5)	G(17) a(19)	T(14) g(8)
Chr3	20156977	No	F2-17	heterozygous	heterozygous	Yes	G(6) T(4) a(3) g(3)	G(17) a(19)	T(14) g(8)
Chr3	20156977	No	F2-18	paternal	paternal	Yes	T(8) g(11)	G(17) a(19)	T(14) g(8)
Chr3	20156977	No	F2-19	maternal	maternal	Yes	G(8) a(3)	G(17) a(19)	T(14) g(8)
Chr3	20156977	No	F2-20	heterozygous	heterozygous	Yes	G(6) T(3) a(1) g(9)	G(17) a(19)	T(14) g(8)
Chr4	2752264	No	F2-1	heterozygous	heterozygous	Yes	G(7) T(6) a(4) t(5)	G(11) a(18)	T(11) t(4)
Chr4	2752264	No	F2-2	paternal	paternal	Yes	T(9) t(6)	G(11) a(18)	T(11) t(4)
Chr4	2752264	No	F2-3	maternal	maternal	Yes	G(16) a(9)	G(11) a(18)	T(11) t(4)
Chr4	2752264	No	F2-4	maternal	maternal	Yes	G(11) a(8)	G(11) a(18)	T(11) t(4)
Chr4	2752264	No	F2-5	heterozygous	heterozygous	Yes	G(9) T(9) a(5) t(4)	G(11) a(18)	T(11) t(4)
Chr4	2752264	No	F2-6	paternal	heterozygous	No	T(7) t(7)	G(11) a(18)	T(11) t(4)
Chr4	2752264	No	F2-7	paternal	paternal	Yes	T(8) t(5)	G(11) a(18)	T(11) t(4)
Chr4	2752264	No	F2-8	maternal	maternal	Yes	G(12) a(5)	G(11) a(18)	T(11) t(4)
Chr4	2752264	No	F2-9	heterozygous	heterozygous	Yes	G(7) T(8) a(2) t(3)	G(11) a(18)	T(11) t(4)
Chr4	2752264	No	F2-10	heterozygous	heterozygous	Yes	G(1) T(3) a(2) t(2)	G(11) a(18)	T(11) t(4)
Chr4	2752264	No	F2-11	heterozygous	heterozygous	Yes	G(6) T(7) a(2) t(2)	G(11) a(18)	T(11) t(4)
Chr4	2752264	No	F2-12	maternal	maternal	Yes	G(9) a(3)	G(11) a(18)	T(11) t(4)
Chr4	2752264	No	F2-13	paternal	paternal	Yes	T(8) t(8)	G(11) a(18)	T(11) t(4)
Chr4	2752264	No	F2-14	heterozygous	heterozygous	Yes	A(1) G(4) T(2) a(3) t(2)	G(11) a(18)	T(11) t(4)
Chr4	2752264	No	F2-15	maternal	maternal	Yes	G(11) a(3)	G(11) a(18)	T(11) t(4)
Chr4	2752264	No	F2-16	heterozygous	heterozygous	Yes	G(2) T(3) a(2) t(1)	G(11) a(18)	T(11) t(4)
Chr4	2752264	No	F2-17	heterozygous	heterozygous	Yes	G(2) T(3) a(1) t(4)	G(11) a(18)	T(11) t(4)
Chr4	2752264	No	F2-18	maternal	maternal	Yes	G(9) a(5)	G(11) a(18)	T(11) t(4)
Chr4	2752264	No	F2-19	paternal	paternal	Yes	T(11) t(3)	G(11) a(18)	T(11) t(4)
Chr4	2752264	No	F2-20	paternal	paternal	Yes	T(11) t(4)	G(11) a(18)	T(11) t(4)
Chr4	4105106	Yes	F2-1	heterozygous	heterozygous	Yes	A(4) G(5) a(7)	A(16) a(13)	G(11) a(8) c(2)
Chr4	4105106	Yes	F2-2	paternal	heterozygous	No	G(8) a(6) c(1)	A(16) a(13)	G(11) a(8) c(2)
Chr4	4105106	Yes	F2-3	maternal	maternal	Yes	A(12) a(7)	A(16) a(13)	G(11) a(8) c(2)
Chr4	4105106	Yes	F2-4	maternal	maternal	Yes	A(9) a(12)	A(16) a(13)	G(11) a(8) c(2)
Chr4	4105106	Yes	F2-5	heterozygous	heterozygous	Yes	A(4) G(4) a(13)	A(16) a(13)	G(11) a(8) c(2)
Chr4	4105106	Yes	F2-6	paternal	heterozygous	No	G(7) a(11)	A(16) a(13)	G(11) a(8) c(2)
Chr4	4105106	Yes	F2-7	paternal	paternal	Yes	G(12) a(7)	A(16) a(13)	G(11) a(8) c(2)
Chr4	4105106	Yes	F2-8	maternal	maternal	Yes	A(9) a(4)	A(16) a(13)	G(11) a(8) c(2)
Chr4	4105106	Yes	F2-9	heterozygous	heterozygous	Yes	A(6) G(7) a(5)	A(16) a(13)	G(11) a(8) c(2)
Chr4	4105106	Yes	F2-10	heterozygous	heterozygous	Yes	A(5) G(4) a(12)	A(16) a(13)	G(11) a(8) c(2)
Chr4	4105106	Yes	F2-11	heterozygous	heterozygous	Yes	A(6) G(2) a(4)	A(16) a(13)	G(11) a(8) c(2)
Chr4	4105106	Yes	F2-12	maternal	maternal	Yes	A(6) a(13)	A(16) a(13)	G(11) a(8) c(2)
Chr4	4105106	Yes	F2-13	paternal	paternal	Yes	G(11) a(14)	A(16) a(13)	G(11) a(8) c(2)
Chr4	4105106	Yes	F2-14	heterozygous	heterozygous	Yes	A(3) G(2) a(4)	A(16) a(13)	G(11) a(8) c(2)
Chr4	4105106	Yes	F2-15	maternal	maternal	Yes	A(9) a(7)	A(16) a(13)	G(11) a(8) c(2)
Chr4	4105106	Yes	F2-16	heterozygous	heterozygous	Yes	A(4) G(3) a(9)	A(16) a(13)	G(11) a(8) c(2)
Chr4	4105106	Yes	F2-17	heterozygous	heterozygous	Yes	A(1) G(4) a(3)	A(16) a(13)	G(11) a(8) c(2)
Chr4	4105106	Yes	F2-18	maternal	maternal	Yes	A(7) a(8)	A(16) a(13)	G(11) a(8) c(2)
Chr4	4105106	Yes	F2-19	paternal	paternal	Yes	G(9) a(9)	A(16) a(13)	G(11) a(8) c(2)
Chr4	4105106	Yes	F2-20	paternal	paternal	Yes	G(12) a(6)	A(16) a(13)	G(11) a(8) c(2)
Chr4	5449857	No	F2-1	heterozygous	heterozygous	Yes	C(6) T(8) a(16) c(10)	A(1) C(13) T(2) c(23)	T(10) a(26)
Chr4	5449857	No	F2-2	heterozygous	heterozygous	Yes	C(7) T(16) a(12) c(13)	A(1) C(13) T(2) c(23)	T(10) a(26)
Chr4	5449857	No	F2-3	maternal	maternal	Yes	C(17) c(25)	A(1) C(13) T(2) c(23)	T(10) a(26)
Chr4	5449857	No	F2-4	maternal	maternal	Yes	C(21) T(1) c(21)	A(1) C(13) T(2) c(23)	T(10) a(26)
Chr4	5449857	No	F2-5	heterozygous	heterozygous	Yes	C(8) T(6) a(11) c(7)	A(1) C(13) T(2) c(23)	T(10) a(26)
Chr4	5449857	No	F2-6	heterozygous	paternal	No	T(15) a(20) c(1)	A(1) C(13) T(2) c(23)	T(10) a(26)
Chr4	5449857	No	F2-7	paternal	paternal	Yes	T(11) a(24)	A(1) C(13) T(2) c(23)	T(10) a(26)
Chr4	5449857	No	F2-8	maternal	maternal	Yes	C(12) T(2) c(21)	A(1) C(13) T(2) c(23)	T(10) a(26)
Chr4	5449857	No	F2-9	heterozygous	heterozygous	Yes	C(10) T(13) a(12) c(9)	A(1) C(13) T(2) c(23)	T(10) a(26)
Chr4	5449857	No	F2-10	heterozygous	heterozygous	Yes	C(8) T(5) a(13) c(6)	A(1) C(13) T(2) c(23)	T(10) a(26)
Chr4	5449857	No	F2-11	heterozygous	heterozygous	Yes	C(4) T(3) a(15) c(8)	A(1) C(13) T(2) c(23)	T(10) a(26)
Chr4	5449857	No	F2-12	maternal	maternal	Yes	C(11) T(2) c(12)	A(1) C(13) T(2) c(23)	T(10) a(26)
Chr4	5449857	No	F2-13	paternal	paternal	Yes	T(17) a(23)	A(1) C(13) T(2) c(23)	T(10) a(26)
Chr4	5449857	No	F2-14	heterozygous	heterozygous	Yes	C(5) T(7) a(13) c(11)	A(1) C(13) T(2) c(23)	T(10) a(26)
Chr4	5449857	No	F2-15	maternal	maternal	Yes	C(10) T(2) c(13)	A(1) C(13) T(2) c(23)	T(10) a(26)
Chr4	5449857	No	F2-16	heterozygous	heterozygous	Yes	C(3) T(9) a(9) c(7)	A(1) C(13) T(2) c(23)	T(10) a(26)
Chr4	5449857	No	F2-17	heterozygous	heterozygous	Yes	C(6) T(5) a(12) c(7)	A(1) C(13) T(2) c(23)	T(10) a(26)
Chr4	5449857	No	F2-18	maternal	maternal	Yes	C(9) T(4) c(25)	A(1) C(13) T(2) c(23)	T(10) a(26)
Chr4	5449857	No	F2-19	paternal	paternal	Yes	T(17) a(21)	A(1) C(13) T(2) c(23)	T(10) a(26)
Chr4	5449857	No	F2-20	paternal	paternal	Yes	T(14) a(19)	A(1) C(13) T(2) c(23)	T(10) a(26)
Chr4	6390522	No	F2-1	heterozygous	heterozygous	Yes	A(4) G(4) t(19)	A(14) t(32)	G(2) t(21)
Chr4	6390522	No	F2-2	heterozygous	heterozygous	Yes	A(3) G(5) t(19)	A(14) t(32)	G(2) t(21)
Chr4	6390522	No	F2-3	heterozygous	heterozygous	Yes	A(5) G(7) t(21)	A(14) t(32)	G(2) t(21)
Chr4	6390522	No	F2-4	maternal	maternal	Yes	A(8) t(16)	A(14) t(32)	G(2) t(21)
Chr4	6390522	No	F2-5	heterozygous	heterozygous	Yes	A(5) G(3) t(13)	A(14) t(32)	G(2) t(21)
Chr4	6390522	No	F2-6	paternal	paternal	Yes	G(8) t(19)	A(14) t(32)	G(2) t(21)
Chr4	6390522	No	F2-7	paternal	paternal	Yes	G(5) t(13)	A(14) t(32)	G(2) t(21)
Chr4	6390522	No	F2-8	heterozygous	heterozygous	Yes	A(3) G(5) t(18)	A(14) t(32)	G(2) t(21)
Chr4	6390522	No	F2-9	heterozygous	heterozygous	Yes	A(8) G(1) t(23)	A(14) t(32)	G(2) t(21)
Chr4	6390522	No	F2-10	heterozygous	heterozygous	Yes	A(3) G(3) t(18)	A(14) t(32)	G(2) t(21)
Chr4	6390522	No	F2-11	heterozygous	heterozygous	Yes	A(2) G(4) t(25)	A(14) t(32)	G(2) t(21)
Chr4	6390522	No	F2-12	maternal	maternal	Yes	A(8) t(14)	A(14) t(32)	G(2) t(21)
Chr4	6390522	No	F2-13	paternal	paternal	Yes	G(12) t(19)	A(14) t(32)	G(2) t(21)
Chr4	6390522	No	F2-14	heterozygous	heterozygous	Yes	A(5) G(2) t(23)	A(14) t(32)	G(2) t(21)
Chr4	6390522	No	F2-15	maternal	maternal	Yes	A(9) t(11)	A(14) t(32)	G(2) t(21)
Chr4	6390522	No	F2-16	maternal	maternal	Yes	A(8) t(13)	A(14) t(32)	G(2) t(21)
Chr4	6390522	No	F2-17	heterozygous	heterozygous	Yes	A(4) G(3) t(15)	A(14) t(32)	G(2) t(21)
Chr4	6390522	No	F2-18	maternal	maternal	Yes	A(7) t(15)	A(14) t(32)	G(2) t(21)
Chr4	6390522	No	F2-19	heterozygous	heterozygous	Yes	A(3) G(9) t(18)	A(14) t(32)	G(2) t(21)
Chr4	6390522	No	F2-20	paternal	paternal	Yes	G(4) t(10)	A(14) t(32)	G(2) t(21)
Chr4	8208978	No	F2-1	heterozygous	heterozygous	Yes	A(4) G(4) a(13)	G(21) a(16)	A(13) a(10)
Chr4	8208978	No	F2-2	heterozygous	heterozygous	Yes	A(4) G(1) a(12)	G(21) a(16)	A(13) a(10)
Chr4	8208978	No	F2-3	heterozygous	heterozygous	Yes	A(8) G(1) a(10)	G(21) a(16)	A(13) a(10)
Chr4	8208978	No	F2-4	maternal	maternal	Yes	G(8) a(14)	G(21) a(16)	A(13) a(10)
Chr4	8208978	No	F2-5	heterozygous	heterozygous	Yes	A(4) G(7) a(16)	G(21) a(16)	A(13) a(10)
Chr4	8208978	No	F2-6	heterozygous	paternal	No	A(9) G(2) a(10)	G(21) a(16)	A(13) a(10)
Chr4	8208978	No	F2-7	heterozygous	heterozygous	Yes	A(2) G(5) a(7)	G(21) a(16)	A(13) a(10)
Chr4	8208978	No	F2-8	heterozygous	heterozygous	Yes	A(4) G(4) a(22) c(2)	G(21) a(16)	A(13) a(10)
Chr4	8208978	No	F2-9	heterozygous	heterozygous	Yes	A(7) G(8) a(10)	G(21) a(16)	A(13) a(10)
Chr4	8208978	No	F2-10	heterozygous	heterozygous	Yes	A(10) G(4) a(14) c(1)	G(21) a(16)	A(13) a(10)
Chr4	8208978	No	F2-11	maternal	maternal	Yes	G(8) a(18)	G(21) a(16)	A(13) a(10)
Chr4	8208978	No	F2-12	maternal	maternal	Yes	G(6) a(6)	G(21) a(16)	A(13) a(10)
Chr4	8208978	No	F2-13	paternal	paternal	Yes	A(7) a(15)	G(21) a(16)	A(13) a(10)
Chr4	8208978	No	F2-14	heterozygous	heterozygous	Yes	A(1) G(6) a(10)	G(21) a(16)	A(13) a(10)
Chr4	8208978	No	F2-15	heterozygous	heterozygous	Yes	A(2) G(2) a(9)	G(21) a(16)	A(13) a(10)
Chr4	8208978	No	F2-16	maternal	maternal	Yes	G(6) a(7)	G(21) a(16)	A(13) a(10)
Chr4	8208978	No	F2-17	heterozygous	heterozygous	Yes	A(6) G(2) a(7)	G(21) a(16)	A(13) a(10)
Chr4	8208978	No	F2-18	heterozygous	heterozygous	Yes	A(4) G(2) a(10)	G(21) a(16)	A(13) a(10)
Chr4	8208978	No	F2-19	heterozygous	heterozygous	Yes	A(3) G(4) a(6)	G(21) a(16)	A(13) a(10)
Chr4	8208978	No	F2-20	paternal	paternal	Yes	A(5) a(15)	G(21) a(16)	A(13) a(10)
Chr4	15638142	No	F2-1	heterozygous	heterozygous	Yes	T(17) g(10) t(5)	T(18) t(15)	T(9) g(14)
Chr4	15638142	No	F2-2	heterozygous	maternal	No	T(16) g(1) t(20)	T(18) t(15)	T(9) g(14)
Chr4	15638142	No	F2-3	heterozygous	heterozygous	Yes	T(7) g(7) t(3)	T(18) t(15)	T(9) g(14)
Chr4	15638142	No	F2-4	maternal	maternal	Yes	T(15) t(15)	T(18) t(15)	T(9) g(14)
Chr4	15638142	No	F2-5	heterozygous	heterozygous	Yes	T(14) g(11) t(10)	T(18) t(15)	T(9) g(14)
Chr4	15638142	No	F2-6	paternal	paternal	Yes	T(8) g(15)	T(18) t(15)	T(9) g(14)
Chr4	15638142	No	F2-7	heterozygous	heterozygous	Yes	T(12) g(4) t(5)	T(18) t(15)	T(9) g(14)
Chr4	15638142	No	F2-8	heterozygous	heterozygous	Yes	T(15) g(7) t(5)	T(18) t(15)	T(9) g(14)
Chr4	15638142	No	F2-9	heterozygous	heterozygous	Yes	T(19) g(8) t(5)	T(18) t(15)	T(9) g(14)
Chr4	15638142	No	F2-10	heterozygous	heterozygous	Yes	T(9) g(6) t(4)	T(18) t(15)	T(9) g(14)
Chr4	15638142	No	F2-11	paternal	paternal	Yes	T(15) g(16)	T(18) t(15)	T(9) g(14)
Chr4	15638142	No	F2-12	heterozygous	heterozygous	Yes	T(11) g(2) t(5)	T(18) t(15)	T(9) g(14)
Chr4	15638142	No	F2-13	heterozygous	heterozygous	Yes	T(14) g(7) t(7)	T(18) t(15)	T(9) g(14)
Chr4	15638142	No	F2-14	heterozygous	heterozygous	Yes	T(8) g(8) t(5)	T(18) t(15)	T(9) g(14)
Chr4	15638142	No	F2-15	heterozygous	heterozygous	Yes	T(5) g(6) t(4)	T(18) t(15)	T(9) g(14)
Chr4	15638142	No	F2-16	maternal	maternal	Yes	T(16) t(11)	T(18) t(15)	T(9) g(14)
Chr4	15638142	No	F2-17	heterozygous	heterozygous	Yes	T(9) g(4) t(3)	T(18) t(15)	T(9) g(14)
Chr4	15638142	No	F2-18	heterozygous	heterozygous	Yes	T(12) g(4) t(2)	T(18) t(15)	T(9) g(14)
Chr4	15638142	No	F2-19	paternal	paternal	Yes	T(11) g(12)	T(18) t(15)	T(9) g(14)
Chr4	15638142	No	F2-20	heterozygous	heterozygous	Yes	T(10) g(6) t(4)	T(18) t(15)	T(9) g(14)
Chr5	22251130	No	F2-1	paternal	paternal	Yes	A(8) C(1) a(11)	G(15) a(21)	A(18) a(16)
Chr5	22251130	No	F2-2	heterozygous	heterozygous	Yes	A(9) G(2) a(16)	G(15) a(21)	A(18) a(16)
Chr5	22251130	No	F2-3	heterozygous	heterozygous	Yes	A(4) G(7) a(15)	G(15) a(21)	A(18) a(16)
Chr5	22251130	No	F2-4	heterozygous	heterozygous	Yes	A(9) G(9) a(16)	G(15) a(21)	A(18) a(16)
Chr5	22251130	No	F2-5	heterozygous	heterozygous	Yes	A(2) G(4) a(19)	G(15) a(21)	A(18) a(16)
Chr5	22251130	No	F2-6	heterozygous	heterozygous	Yes	A(5) G(2) a(15)	G(15) a(21)	A(18) a(16)
Chr5	22251130	No	F2-7	heterozygous	heterozygous	Yes	A(3) G(3) a(12)	G(15) a(21)	A(18) a(16)
Chr5	22251130	No	F2-8	heterozygous	heterozygous	Yes	A(6) G(3) a(12)	G(15) a(21)	A(18) a(16)
Chr5	22251130	No	F2-9	heterozygous	heterozygous	Yes	A(2) G(5) a(15)	G(15) a(21)	A(18) a(16)
Chr5	22251130	No	F2-10	paternal	paternal	Yes	A(6) a(23)	G(15) a(21)	A(18) a(16)
Chr5	22251130	No	F2-11	paternal	paternal	Yes	A(7) a(15)	G(15) a(21)	A(18) a(16)
Chr5	22251130	No	F2-12	paternal	paternal	Yes	A(7) a(6) c(1)	G(15) a(21)	A(18) a(16)
Chr5	22251130	No	F2-13	heterozygous	heterozygous	Yes	A(3) G(6) a(13)	G(15) a(21)	A(18) a(16)
Chr5	22251130	No	F2-14	maternal	maternal	Yes	G(8) a(10)	G(15) a(21)	A(18) a(16)
Chr5	22251130	No	F2-15	heterozygous	heterozygous	Yes	A(1) G(2) a(16)	G(15) a(21)	A(18) a(16)
Chr5	22251130	No	F2-16	heterozygous	heterozygous	Yes	A(4) G(1) a(10)	G(15) a(21)	A(18) a(16)
Chr5	22251130	No	F2-17	heterozygous	heterozygous	Yes	A(3) G(10) a(7)	G(15) a(21)	A(18) a(16)
Chr5	22251130	No	F2-18	heterozygous	heterozygous	Yes	A(4) G(3) a(13)	G(15) a(21)	A(18) a(16)
Chr5	22251130	No	F2-19	heterozygous	paternal	No	A(7) G(1) a(15)	G(15) a(21)	A(18) a(16)
Chr5	22251130	No	F2-20	heterozygous	heterozygous	Yes	A(3) G(4) a(15)	G(15) a(21)	A(18) a(16)

## Sheet: S9
Table S9. Identification of spontaneous epialleles between line 49-Gʹ24 (mother), 49-Gʹ1, and 49-Gʹ2 to identify epialleles specific to the line 49-Gʹ24 sibling used for WGBS.
Epilocus label	Chromosome	Start (bp)	End (bp)	Sample 1	Sample 2	Difference in methylation level	Z-score	P-value	Adjusted P-value (Benjamini-Hochberg, n=158)
Epi-Mat-1	Chr1	42492	42547	49-Gʹ2	mother	0.4038	4.60691	2.04348e-06	1.46759e-05
Epi-Mat-3	Chr1	8114772	8114842	49-Gʹ2	mother	0.353611	2.82931	0.00233245	0.00818947
Epi-Mat-5	Chr1	9626632	9626791	49-Gʹ2	mother	0.454197	8.76841	0	0
Epi-Mat-12	Chr1	17367860	17367905	49-Gʹ2	mother	0.457226	5.53611	1.54628e-08	1.62875e-07
Epi-Mat-13	Chr1	17929463	17929502	49-Gʹ2	mother	0.431995	4.5567	2.59818e-06	1.78484e-05
Epi-Mat-14	Chr1	19986915	19986971	49-Gʹ1	mother	0.345386	2.72654	0.00320011	0.0109917
Epi-Mat-14	Chr1	19986915	19986971	49-Gʹ2	mother	0.400335	4.39614	5.50954e-06	3.34811e-05
Epi-Mat-15	Chr1	23220031	23220101	49-Gʹ2	mother	0.37256	4.2088	1.28363e-05	6.99355e-05
Epi-Mat-16	Chr1	23613604	23613649	49-Gʹ2	mother	0.535062	6.82924	4.26836e-12	9.63431e-11
Epi-Mat-18	Chr1	28471141	28471211	49-Gʹ2	mother	0.365628	3.07943	0.001037	0.00420119
Epi-Mat-19	Chr1	29250150	29250249	49-Gʹ2	mother	0.311371	2.38862	0.00845598	0.0267209
Epi-Mat-24	Chr2	7278843	7278894	49-Gʹ2	mother	0.443028	5.95158	1.32779e-09	1.74826e-08
Epi-Mat-26	Chr2	11014603	11014651	49-Gʹ2	mother	0.520071	6.50438	3.90077e-11	6.84802e-10
Epi-Mat-27	Chr2	11315644	11315686	49-Gʹ2	mother	0.44901	5.24534	7.79988e-08	7.2493e-07
Epi-Mat-31	Chr2	16253415	16253473	49-Gʹ2	mother	0.342667	2.43127	0.00752302	0.0242579
Epi-Mat-32	Chr2	16742398	16742462	49-Gʹ1	mother	0.614975	10.3445	0	0
Epi-Mat-32	Chr2	16742398	16742462	49-Gʹ2	mother	0.424016	5.91437	1.66579e-09	2.02457e-08
Epi-Mat-35	Chr3	5643463	5643522	49-Gʹ1	mother	0.443946	5.0135	2.67244e-07	2.34581e-06
Epi-Mat-35	Chr3	5643463	5643522	49-Gʹ2	mother	0.609289	13.3808	0	0
Epi-Mat-36	Chr3	6344715	6344886	49-Gʹ2	mother	0.333934	2.711	0.00335403	0.0112753
Epi-Mat-37	Chr3	10291738	10291784	49-Gʹ2	mother	0.444724	6.21328	2.59443e-10	3.72655e-09
Epi-Mat-38	Chr3	10713721	10714094	49-Gʹ2	mother	0.280426	2.48419	0.00649225	0.0213703
Epi-Mat-39	Chr3	10961028	10961187	49-Gʹ2	mother	0.31358	3.20448	0.000676536	0.00281297
Epi-Mat-44	Chr3	17881457	17881527	49-Gʹ2	mother	0.486934	8.31991	0	0
Epi-Mat-45	Chr3	17908095	17908163	49-Gʹ2	mother	0.324462	2.90371	0.00184385	0.00677509
Epi-Mat-46	Chr3	18611741	18611798	49-Gʹ2	mother	0.356524	2.86784	0.00206641	0.00742029
Epi-Mat-47	Chr3	18896056	18896151	49-Gʹ2	mother	0.384093	4.4776	3.77441e-06	2.48482e-05
Epi-Mat-50	Chr4	2735338	2735384	49-Gʹ1	mother	0.432432	2.94784	0.00160002	0.00601912
Epi-Mat-53	Chr4	5298615	5298657	49-Gʹ2	mother	0.416513	4.45814	4.13373e-06	2.61252e-05
Epi-Mat-54	Chr4	6016358	6016397	49-Gʹ1	mother	0.387205	2.25218	0.0121555	0.0376581
Epi-Mat-54	Chr4	6016358	6016397	49-Gʹ2	mother	0.45141	4.05128	2.54687e-05	0.000129808
Epi-Mat-55	Chr4	6352206	6352279	49-Gʹ2	mother	0.453618	6.65648	1.40232e-11	2.76959e-10
Epi-Mat-57	Chr4	6954231	6954279	49-Gʹ1	mother	0.615701	4.37032	6.2033e-06	3.63008e-05
Epi-Mat-57	Chr4	6954231	6954279	49-Gʹ2	mother	0.530418	4.82871	6.87088e-07	5.42799e-06
Epi-Mat-58	Chr4	7244844	7244938	49-Gʹ1	mother	0.401389	6.23071	2.32168e-10	3.66826e-09
Epi-Mat-59	Chr4	7721040	7721162	49-Gʹ2	mother	0.544428	7.89822	1.44329e-15	4.5608e-14
Epi-Mat-60	Chr4	10532408	10532523	49-Gʹ2	mother	0.396786	4.73949	1.07126e-06	8.05998e-06
Epi-Mat-62	Chr4	10716484	10716535	49-Gʹ2	mother	0.37825	3.39765	0.00033984	0.00145121
Epi-Mat-63	Chr4	11415972	11416053	49-Gʹ2	mother	0.38406	3.40451	0.00033142	0.00145121
Epi-Mat-67	Chr5	3253506	3253561	49-Gʹ2	mother	0.376074	4.83557	6.63829e-07	5.42799e-06
Epi-Mat-68	Chr5	3965952	3966001	49-Gʹ2	mother	0.493713	5.69091	6.31838e-09	7.13075e-08
Epi-Mat-69	Chr5	4561176	4561342	49-Gʹ2	mother	0.328473	3.42842	0.000303557	0.00141065
Epi-Mat-70	Chr5	6982166	6982231	49-Gʹ2	mother	0.356721	4.14124	1.7272e-05	9.09659e-05
Epi-Mat-71	Chr5	7041144	7041248	49-Gʹ2	mother	0.354715	3.96677	3.64268e-05	0.000179858
Epi-Mat-73	Chr5	8439907	8439969	49-Gʹ2	mother	0.382745	3.74913	8.87252e-05	0.000424805
Epi-Mat-77	Chr5	11765785	11765921	49-Gʹ2	mother	0.326722	3.41545	0.000318385	0.00143728
Epi-Mat-79	Chr5	15109998	15110051	49-Gʹ2	mother	0.480249	5.35065	4.38204e-08	4.32726e-07
Epi-Mat-80	Chr5	15900724	15900763	49-Gʹ2	mother	0.417528	4.28549	9.11685e-06	5.14451e-05
Epi-Mat-81	Chr5	17145940	17145986	49-Gʹ2	mother	0.394416	3.05794	0.0011143	0.0044015
Epi-Mat-82	Chr5	17327248	17327318	49-Gʹ1	mother	0.378121	3.02586	0.00123962	0.00477708
Epi-Mat-82	Chr5	17327248	17327318	49-Gʹ2	mother	0.487895	7.57372	1.80966e-14	4.76545e-13

[truncated: 5 more sheets: S10, S11, S12, S13, S14]
